# Supplementary material for: 5-Bromo-2-methyl-3-(4-methyl­phenyl­sulfin­yl)-1-benzofuran
Source: Acta Crystallogr Sect E Struct Rep Online. 2012 Apr 4;68(Pt 5):o1298. doi: 10.1107/S160053681201389X (PMC3344444; doi:10.1107/S160053681201389X)
Supplement: Supplementary file 1 [file e-68-o1298-sup1.cif]

##############################################################################
#                                                                            #
# This CIF contains the data in a paper accepted for publication in          #
# Acta Crystallographica Section E. It conforms to the requirements of       #
# Notes for Authors for Acta Crystallographica Section E, and has been       #
# peer reviewed under the auspices of the IUCr Commission on Journals.       #
#                                                                            #
# Full details of the Crystallographic Information File format               #
# are given in the paper "The Crystallographic Information File (CIF):       #
# a New Standard Archive File for Crystallography" by S. R. Hall, F. H.      #
# Allen and I. D. Brown [Acta Cryst. (1991), A47, 655-685].                  #
#                                                                            #
# The current version of the core CIF dictionary is obtainable from          #
# ftp://ftp.iucr.org/pub/cif_core.dic.                                       #
#                                                                            #
# Software is freely available for graphical display of the structure(s)     #
# in this CIF. For information consult the CIF software page                 #
# http://www.iucr.org/resources/cif/software.                                #
#                                                                            #
# This file may be used for bona fide research purposes within the           #
# scientific community so long as proper attribution is given to the journal # 
# article from which it was obtained.                                        #
#                                                                            #
##############################################################################
data_global
_audit_creation_method     'form.cif (version 2.0)'
_journal_data_validation_number     ?
_journal_date_recd_electronic     2012-03-28
_journal_date_accepted     2012-03-30
_journal_name_full     'Acta Crystallographica, Section E'
_journal_year     2012
_journal_volume     68
_journal_issue      5
_journal_page_first     o1298
_journal_page_last     o1298
_journal_paper_category     QO
_journal_paper_doi     10.1107/S160053681201389X
_journal_coeditor_code     XU5502
_publ_contact_author_name     'Prof. Uk Lee'
_publ_contact_author_address
;
 Department of Chemistry, Pukyong National University, 599-1 Daeyeon 3-dong
 Nam-gu, Busan 608-737, Republic of Korea
;
_publ_contact_author_email     'uklee@pknu.ac.kr'
_publ_contact_author_fax     '+82-51-629-5583'
_publ_contact_author_phone     '+82-51-629-5596'
_publ_section_title
;
5-Bromo-2-methyl-3-(4-methylphenylsulfinyl)-1-benzofuran
;
loop_
    _publ_author_name
    _publ_author_address
    'Choi, Hong Dae'
;
 Department of Chemistry, Dongeui University, San 24 Kaya-dong Busanjin-gu,
 Busan 614-714, Republic of Korea
;
    'Seo, Pil Ja'
;
 Department of Chemistry, Dongeui University, San 24 Kaya-dong Busanjin-gu,
 Busan 614-714, Republic of Korea
;
    'Lee, Uk'
;
 Department of Chemistry, Pukyong National University, 599-1 Daeyeon 3-dong
 Nam-gu, Busan 608-737, Republic of Korea
;
data_I
_chemical_name_systematic
;
5-Bromo-2-methyl-3-(4-methylphenylsulfinyl)-1-benzofuran
;
_chemical_name_common     ?
_chemical_formula_moiety     'C16 H13 Br O2 S'
_chemical_formula_sum     'C16 H13 Br O2 S'
_chemical_formula_iupac     'C16 H13 Br O2 S'
_chemical_formula_weight     349.23
_chemical_melting_point     ?
_symmetry_cell_setting     monoclinic
_symmetry_space_group_name_H-M     'P 21/c'
_symmetry_space_group_name_Hall     '-P 2ybc'
loop_
    _symmetry_equiv_pos_as_xyz
    'x, y, z'
    '-x, y+1/2, -z+1/2'
    '-x, -y, -z'
    'x, -y-1/2, z-1/2'
_cell_length_a     14.3470(2)
_cell_length_b     11.21220(10)
_cell_length_c     9.68520(10)
_cell_angle_alpha     90.00
_cell_angle_beta     107.5560(10)
_cell_angle_gamma     90.00
_cell_volume     1485.41(3)
_cell_formula_units_Z     4
_cell_measurement_reflns_used     5020
_cell_measurement_theta_min     2.35
_cell_measurement_theta_max     28.10
_cell_measurement_temperature     173(2)
_exptl_crystal_description     'block'
_exptl_crystal_colour     'colourless'
_exptl_crystal_size_max     0.31
_exptl_crystal_size_mid     0.28
_exptl_crystal_size_min     0.21
_exptl_crystal_density_diffrn     1.562
_exptl_crystal_density_meas     ?
_exptl_crystal_density_method     'not measured'
_exptl_crystal_F_000     704
_exptl_absorpt_coefficient_mu     2.905
_exptl_absorpt_correction_type     multi-scan
_exptl_absorpt_process_details     '(<i>SADABS</i>; Bruker, 2009)'
_exptl_absorpt_correction_T_min     0.4662
_exptl_absorpt_correction_T_max     0.5792
_exptl_special_details
;
;
_diffrn_ambient_temperature     173(2)
_diffrn_radiation_type     MoK\a
_diffrn_radiation_wavelength     0.71073
_diffrn_radiation_source     'rotating anode'
_diffrn_radiation_monochromator     'graphite multilayer'
_diffrn_measurement_device_type     'Bruker SMART APEXII CCD'
_diffrn_measurement_method     '\f and \w scans'
_diffrn_detector_area_resol_mean     10.0
_diffrn_reflns_number     14207
_diffrn_reflns_av_R_equivalents     0.0321
_diffrn_reflns_av_sigmaI/netI     0.0300
_diffrn_reflns_theta_min     1.49
_diffrn_reflns_theta_max     28.26
_diffrn_reflns_theta_full     28.26
_diffrn_measured_fraction_theta_max     0.998
_diffrn_measured_fraction_theta_full     0.998
_diffrn_reflns_limit_h_min     -18
_diffrn_reflns_limit_h_max     19
_diffrn_reflns_limit_k_min     -14
_diffrn_reflns_limit_k_max     14
_diffrn_reflns_limit_l_min     -12
_diffrn_reflns_limit_l_max     12
_diffrn_standards_number     0
_diffrn_standards_interval_count     ?
_diffrn_standards_interval_time     ?
_diffrn_standards_decay_%     ?
_refine_special_details
;
 Refinement of F^2^ against ALL reflections.  The weighted R-factor wR and
 goodness of fit S are based on F^2^, conventional R-factors R are based
 on F, with F set to zero for negative F^2^. The threshold expression of
 F^2^ > 2sigma(F^2^) is used only for calculating R-factors(gt) etc. and is
 not relevant to the choice of reflections for refinement.  R-factors based
 on F^2^ are statistically about twice as large as those based on F, and R-
 factors based on ALL data will be even larger.
;
_reflns_number_total     3671
_reflns_number_gt     2844
_reflns_threshold_expression     I>2\s(I)
_refine_ls_structure_factor_coef     Fsqd
_refine_ls_matrix_type     full
_refine_ls_R_factor_all     0.0498
_refine_ls_R_factor_gt     0.0341
_refine_ls_wR_factor_gt     0.0799
_refine_ls_wR_factor_ref     0.0864
_refine_ls_goodness_of_fit_ref     1.033
_refine_ls_restrained_S_all     1.033
_refine_ls_number_reflns     3671
_refine_ls_number_parameters     183
_refine_ls_number_restraints     0
_refine_ls_hydrogen_treatment     constr
_refine_ls_weighting_scheme     calc
_refine_ls_weighting_details
         'calc w=1/[\s^2^(Fo^2^)+(0.0381P)^2^+0.8792P] where P=(Fo^2^+2Fc^2^)/3'
_atom_sites_solution_hydrogens     difmap
_atom_sites_solution_primary     direct
_atom_sites_solution_secondary     difmap
_refine_ls_shift/su_max     0.001
_refine_ls_shift/su_mean     0.000
_refine_diff_density_max     0.551
_refine_diff_density_min     -0.765
_refine_ls_extinction_method     none
_refine_ls_extinction_coef     ?
loop_
    _atom_type_symbol
    _atom_type_description
    _atom_type_scat_dispersion_real
    _atom_type_scat_dispersion_imag
    _atom_type_scat_source
    'C' 'C' 0.0033 0.0016
                         'International Tables Vol C Tables 4.2.6.8 and 6.1.1.4'
    'H' 'H' 0.0000 0.0000
                         'International Tables Vol C Tables 4.2.6.8 and 6.1.1.4'
    'O' 'O' 0.0106 0.0060
                         'International Tables Vol C Tables 4.2.6.8 and 6.1.1.4'
    'S' 'S' 0.1246 0.1234
                         'International Tables Vol C Tables 4.2.6.8 and 6.1.1.4'
    'Br' 'Br' -0.2901 2.4595
                         'International Tables Vol C Tables 4.2.6.8 and 6.1.1.4'
_computing_data_collection     '<i>APEX2</i> (Bruker, 2009)'
_computing_cell_refinement     '<i>SAINT</i> (Bruker, 2009)'
_computing_data_reduction     '<i>SAINT</i> (Bruker, 2009)'
_computing_structure_solution     '<i>SHELXS97</i> (Sheldrick, 2008)'
_computing_structure_refinement     '<i>SHELXL97</i> (Sheldrick, 2008)'
_computing_molecular_graphics
        '<i>ORTEP-3</i> (Farrugia, 1997) and <i>DIAMOND</i> (Brandenburg, 1998)'
_computing_publication_material     '<i>SHELXL97</i> (Sheldrick, 2008)'
loop_
    _atom_site_type_symbol
    _atom_site_label
    _atom_site_fract_x
    _atom_site_fract_y
    _atom_site_fract_z
    _atom_site_U_iso_or_equiv
    _atom_site_adp_type
    _atom_site_calc_flag
    _atom_site_refinement_flags
    _atom_site_occupancy
    _atom_site_symmetry_multiplicity
    _atom_site_disorder_assembly
    _atom_site_disorder_group
    Br Br1 0.79550(2) 0.16838(2) 0.52417(3) 0.04775(11) Uani d . 1 2 . .
    S S1 0.73033(4) 0.67240(5) 0.20895(5) 0.02775(13) Uani d . 1 2 . .
    O O1 0.94299(11) 0.66889(13) 0.57489(16) 0.0296(3) Uani d . 1 2 . .
    O O2 0.73660(12) 0.58439(15) 0.09690(16) 0.0386(4) Uani d . 1 2 . .
    C C1 0.81812(15) 0.63651(19) 0.3736(2) 0.0253(4) Uani d . 1 2 . .
    C C2 0.83871(14) 0.52469(18) 0.4514(2) 0.0244(4) Uani d . 1 2 . .
    C C3 0.80193(15) 0.40884(19) 0.4307(2) 0.0282(4) Uani d . 1 2 . .
    H H3 0.7502 0.3872 0.3471 0.034 Uiso calc R 1 2 . .
    C C4 0.84473(17) 0.32647(19) 0.5384(2) 0.0312(5) Uani d . 1 2 . .
    C C5 0.92198(17) 0.3549(2) 0.6600(2) 0.0339(5) Uani d . 1 2 . .
    H H5 0.9485 0.2953 0.7306 0.041 Uiso calc R 1 2 . .
    C C6 0.96063(16) 0.4685(2) 0.6796(2) 0.0320(5) Uani d . 1 2 . .
    H H6 1.0146 0.4889 0.7608 0.038 Uiso calc R 1 2 . .
    C C7 0.91637(15) 0.55073(19) 0.5743(2) 0.0258(4) Uani d . 1 2 . .
    C C8 0.88224(15) 0.7186(2) 0.4515(2) 0.0267(4) Uani d . 1 2 . .
    C C9 0.89826(18) 0.84651(19) 0.4301(3) 0.0356(5) Uani d . 1 2 . .
    H H9A 0.8605 0.8699 0.3316 0.053 Uiso calc R 1 2 . .
    H H9B 0.9679 0.8607 0.4442 0.053 Uiso calc R 1 2 . .
    H H9C 0.8770 0.8937 0.5002 0.053 Uiso calc R 1 2 . .
    C C10 0.62293(15) 0.63534(19) 0.2582(2) 0.0263(4) Uani d . 1 2 . .
    C C11 0.59828(17) 0.7053(2) 0.3594(2) 0.0350(5) Uani d . 1 2 . .
    H H11 0.6393 0.7691 0.4059 0.042 Uiso calc R 1 2 . .
    C C12 0.51270(19) 0.6806(2) 0.3919(3) 0.0444(6) Uani d . 1 2 . .
    H H12 0.4960 0.7275 0.4627 0.053 Uiso calc R 1 2 . .
    C C13 0.45106(17) 0.5896(2) 0.3241(3) 0.0438(6) Uani d . 1 2 . .
    C C14 0.47699(19) 0.5233(3) 0.2218(3) 0.0516(7) Uani d . 1 2 . .
    H H14 0.4349 0.4611 0.1728 0.062 Uiso calc R 1 2 . .
    C C15 0.56315(18) 0.5448(2) 0.1883(3) 0.0422(6) Uani d . 1 2 . .
    H H15 0.5802 0.4976 0.1181 0.051 Uiso calc R 1 2 . .
    C C16 0.3583(2) 0.5640(3) 0.3611(4) 0.0680(9) Uani d . 1 2 . .
    H H16A 0.3730 0.5576 0.4665 0.102 Uiso calc R 1 2 . .
    H H16B 0.3299 0.4889 0.3157 0.102 Uiso calc R 1 2 . .
    H H16C 0.3115 0.6290 0.3253 0.102 Uiso calc R 1 2 . .
loop_
    _atom_site_aniso_label
    _atom_site_aniso_U_11
    _atom_site_aniso_U_22
    _atom_site_aniso_U_33
    _atom_site_aniso_U_12
    _atom_site_aniso_U_13
    _atom_site_aniso_U_23
    Br1 0.05663(18) 0.02626(14) 0.05713(18) 0.00091(11) 0.01230(13) 0.00537(11)
    S1 0.0306(3) 0.0274(3) 0.0236(2) 0.0031(2) 0.0058(2) 0.00431(19)
    O1 0.0262(7) 0.0322(8) 0.0285(7) -0.0028(6) 0.0055(6) -0.0021(6)
    O2 0.0464(10) 0.0442(10) 0.0271(8) 0.0076(8) 0.0138(7) -0.0025(7)
    C1 0.0230(10) 0.0281(10) 0.0249(10) 0.0010(8) 0.0074(8) 0.0031(8)
    C2 0.0211(9) 0.0297(10) 0.0231(9) 0.0033(8) 0.0077(8) 0.0017(8)
    C3 0.0251(10) 0.0289(11) 0.0289(10) 0.0016(9) 0.0055(8) 0.0001(8)
    C4 0.0342(12) 0.0247(10) 0.0364(12) 0.0039(9) 0.0130(9) 0.0016(9)
    C5 0.0366(12) 0.0357(12) 0.0288(11) 0.0144(10) 0.0090(9) 0.0058(9)
    C6 0.0286(11) 0.0414(13) 0.0239(10) 0.0092(10) 0.0048(8) -0.0005(9)
    C7 0.0230(10) 0.0303(11) 0.0254(10) 0.0018(8) 0.0092(8) -0.0019(8)
    C8 0.0243(10) 0.0314(11) 0.0267(10) 0.0008(9) 0.0108(8) 0.0010(8)
    C9 0.0413(13) 0.0290(12) 0.0384(12) -0.0070(10) 0.0152(10) -0.0013(9)
    C10 0.0237(10) 0.0273(10) 0.0241(10) 0.0040(8) 0.0015(8) 0.0021(8)
    C11 0.0341(12) 0.0352(12) 0.0333(12) 0.0022(10) 0.0063(10) -0.0069(9)
    C12 0.0373(13) 0.0571(17) 0.0396(14) 0.0115(12) 0.0127(11) -0.0027(12)
    C13 0.0282(12) 0.0504(15) 0.0513(15) 0.0074(11) 0.0099(11) 0.0130(12)
    C14 0.0347(14) 0.0459(16) 0.0705(19) -0.0131(12) 0.0103(13) -0.0137(14)
    C15 0.0379(13) 0.0411(14) 0.0459(14) -0.0026(11) 0.0099(11) -0.0151(11)
    C16 0.0352(15) 0.089(3) 0.082(2) 0.0073(16) 0.0223(15) 0.025(2)
_geom_special_details
;
 All esds (except the esd in the dihedral angle between two l.s. planes)
 are estimated using the full covariance matrix.  The cell esds are taken
 into account individually in the estimation of esds in distances, angles
 and torsion angles; correlations between esds in cell parameters are only
 used when they are defined by crystal symmetry.  An approximate (isotropic)
 treatment of cell esds is used for estimating esds involving l.s. planes.
;
loop_
    _geom_bond_atom_site_label_1
    _geom_bond_atom_site_label_2
    _geom_bond_site_symmetry_2
    _geom_bond_distance
    _geom_bond_publ_flag
    Br1 C4 . 1.898(2) ?
    Br1 O2 4_566 3.0986(16) ?
    S1 O2 . 1.4895(16) ?
    S1 C1 . 1.755(2) ?
    S1 C10 . 1.794(2) ?
    O1 C8 . 1.368(2) ?
    O1 C7 . 1.378(3) ?
    C1 C8 . 1.357(3) ?
    C1 C2 . 1.446(3) ?
    C2 C3 . 1.394(3) ?
    C2 C7 . 1.394(3) ?
    C3 C4 . 1.390(3) ?
    C3 H3 . 0.9500 ?
    C4 C5 . 1.389(3) ?
    C5 C6 . 1.379(3) ?
    C5 H5 . 0.9500 ?
    C6 C7 . 1.379(3) ?
    C6 H6 . 0.9500 ?
    C8 C9 . 1.477(3) ?
    C9 H9A . 0.9800 ?
    C9 H9B . 0.9800 ?
    C9 H9C . 0.9800 ?
    C10 C15 . 1.369(3) ?
    C10 C11 . 1.382(3) ?
    C11 C12 . 1.384(4) ?
    C11 H11 . 0.9500 ?
    C12 C13 . 1.379(4) ?
    C12 H12 . 0.9500 ?
    C13 C14 . 1.377(4) ?
    C13 C16 . 1.507(4) ?
    C14 C15 . 1.391(4) ?
    C14 H14 . 0.9500 ?
    C15 H15 . 0.9500 ?
    C16 H16A . 0.9800 ?
    C16 H16B . 0.9800 ?
    C16 H16C . 0.9800 ?
loop_
    _geom_angle_atom_site_label_1
    _geom_angle_atom_site_label_2
    _geom_angle_atom_site_label_3
    _geom_angle_site_symmetry_1
    _geom_angle_site_symmetry_3
    _geom_angle
    _geom_angle_publ_flag
    C4 Br1 O2 . 4_566 163.52(8) ?
    O2 S1 C1 . . 109.01(10) ?
    O2 S1 C10 . . 106.61(10) ?
    C1 S1 C10 . . 98.26(9) ?
    C8 O1 C7 . . 106.57(16) ?
    C8 C1 C2 . . 107.50(18) ?
    C8 C1 S1 . . 121.98(16) ?
    C2 C1 S1 . . 130.52(16) ?
    C3 C2 C7 . . 119.24(19) ?
    C3 C2 C1 . . 136.39(19) ?
    C7 C2 C1 . . 104.36(18) ?
    C4 C3 C2 . . 116.68(19) ?
    C4 C3 H3 . . 121.7 ?
    C2 C3 H3 . . 121.7 ?
    C5 C4 C3 . . 122.9(2) ?
    C5 C4 Br1 . . 117.37(17) ?
    C3 C4 Br1 . . 119.72(17) ?
    C6 C5 C4 . . 120.9(2) ?
    C6 C5 H5 . . 119.6 ?
    C4 C5 H5 . . 119.6 ?
    C7 C6 C5 . . 116.1(2) ?
    C7 C6 H6 . . 122.0 ?
    C5 C6 H6 . . 122.0 ?
    O1 C7 C6 . . 125.05(19) ?
    O1 C7 C2 . . 110.73(18) ?
    C6 C7 C2 . . 124.2(2) ?
    C1 C8 O1 . . 110.84(18) ?
    C1 C8 C9 . . 133.5(2) ?
    O1 C8 C9 . . 115.66(18) ?
    C8 C9 H9A . . 109.5 ?
    C8 C9 H9B . . 109.5 ?
    H9A C9 H9B . . 109.5 ?
    C8 C9 H9C . . 109.5 ?
    H9A C9 H9C . . 109.5 ?
    H9B C9 H9C . . 109.5 ?
    C15 C10 C11 . . 121.0(2) ?
    C15 C10 S1 . . 120.02(17) ?
    C11 C10 S1 . . 118.78(17) ?
    C10 C11 C12 . . 118.8(2) ?
    C10 C11 H11 . . 120.6 ?
    C12 C11 H11 . . 120.6 ?
    C13 C12 C11 . . 121.7(2) ?
    C13 C12 H12 . . 119.2 ?
    C11 C12 H12 . . 119.2 ?
    C14 C13 C12 . . 117.9(2) ?
    C14 C13 C16 . . 121.2(3) ?
    C12 C13 C16 . . 120.9(3) ?
    C13 C14 C15 . . 121.8(2) ?
    C13 C14 H14 . . 119.1 ?
    C15 C14 H14 . . 119.1 ?
    C10 C15 C14 . . 118.8(2) ?
    C10 C15 H15 . . 120.6 ?
    C14 C15 H15 . . 120.6 ?
    C13 C16 H16A . . 109.5 ?
    C13 C16 H16B . . 109.5 ?
    H16A C16 H16B . . 109.5 ?
    C13 C16 H16C . . 109.5 ?
    H16A C16 H16C . . 109.5 ?
    H16B C16 H16C . . 109.5 ?
loop_
    _geom_torsion_atom_site_label_1
    _geom_torsion_atom_site_label_2
    _geom_torsion_atom_site_label_3
    _geom_torsion_atom_site_label_4
    _geom_torsion_site_symmetry_1
    _geom_torsion_site_symmetry_2
    _geom_torsion_site_symmetry_3
    _geom_torsion_site_symmetry_4
    _geom_torsion
    _geom_torsion_publ_flag
    O2 S1 C1 C8 . . . . 128.69(18) ?
    C10 S1 C1 C8 . . . . -120.49(18) ?
    O2 S1 C1 C2 . . . . -50.8(2) ?
    C10 S1 C1 C2 . . . . 60.1(2) ?
    C8 C1 C2 C3 . . . . -179.0(2) ?
    S1 C1 C2 C3 . . . . 0.5(4) ?
    C8 C1 C2 C7 . . . . 0.2(2) ?
    S1 C1 C2 C7 . . . . 179.73(17) ?
    C7 C2 C3 C4 . . . . 1.6(3) ?
    C1 C2 C3 C4 . . . . -179.3(2) ?
    C2 C3 C4 C5 . . . . -1.5(3) ?
    C2 C3 C4 Br1 . . . . 177.05(15) ?
    C3 C4 C5 C6 . . . . -0.2(4) ?
    Br1 C4 C5 C6 . . . . -178.77(17) ?
    C4 C5 C6 C7 . . . . 1.7(3) ?
    C8 O1 C7 C6 . . . . 179.2(2) ?
    C8 O1 C7 C2 . . . . -0.2(2) ?
    C5 C6 C7 O1 . . . . 179.0(2) ?
    C5 C6 C7 C2 . . . . -1.7(3) ?
    C3 C2 C7 O1 . . . . 179.38(18) ?
    C1 C2 C7 O1 . . . . 0.0(2) ?
    C3 C2 C7 C6 . . . . 0.0(3) ?
    C1 C2 C7 C6 . . . . -179.4(2) ?
    C2 C1 C8 O1 . . . . -0.3(2) ?
    S1 C1 C8 O1 . . . . -179.90(14) ?
    C2 C1 C8 C9 . . . . -179.9(2) ?
    S1 C1 C8 C9 . . . . 0.5(4) ?
    C7 O1 C8 C1 . . . . 0.3(2) ?
    C7 O1 C8 C9 . . . . -179.99(18) ?
    O2 S1 C10 C15 . . . . -3.5(2) ?
    C1 S1 C10 C15 . . . . -116.2(2) ?
    O2 S1 C10 C11 . . . . -178.65(17) ?
    C1 S1 C10 C11 . . . . 68.59(19) ?
    C15 C10 C11 C12 . . . . 1.5(3) ?
    S1 C10 C11 C12 . . . . 176.65(18) ?
    C10 C11 C12 C13 . . . . -1.1(4) ?
    C11 C12 C13 C14 . . . . -0.1(4) ?
    C11 C12 C13 C16 . . . . 179.9(2) ?
    C12 C13 C14 C15 . . . . 1.0(4) ?
    C16 C13 C14 C15 . . . . -179.0(3) ?
    C11 C10 C15 C14 . . . . -0.6(4) ?
    S1 C10 C15 C14 . . . . -175.7(2) ?
    C13 C14 C15 C10 . . . . -0.7(4) ?
loop_
    _geom_hbond_atom_site_label_D
    _geom_hbond_atom_site_label_H
    _geom_hbond_atom_site_label_A
    _geom_hbond_site_symmetry_A
    _geom_hbond_distance_DH
    _geom_hbond_distance_HA
    _geom_hbond_distance_DA
    _geom_hbond_angle_DHA
    C5 H5 O1 2_746 0.95 2.49 3.420(3) 165.4
    C9 H9C O2 4_576 0.98 2.48 3.294(3) 140.8
_iucr_refine_instructions_details
;
TITL 1160 IN P2(1)/C
CELL  0.71073 14.34700 11.21220  9.68520 90.00000 107.55600 90.00000
ZERR 4  0.00020  0.00010  0.00010  0.00000  0.00100  0.00000
LATT 1
SYMM -X, Y+ 0.50000, -Z+ 0.50000
SFAC C H O S BR
UNIT 64 52 8 4 4
TEMP -100
L.S. 15
BOND
ACTA
CONF
BOND $H
FMAP 2
EQIV $1 2-x, -0.5+y, 1.5-z
EQIV $2 x, 1.5-y, 0.5+z
EQIV $3 x, 0.5-y, 0.5+z
HTAB C5 O1_$1
HTAB C9 O2_$2
BIND BR1 O2_$3
PLAN 20
MPLA 9 C1 C2 C3 C4 C5 C6 C7 O1 C8
MPLA 6 C10 C11 C12 C13 C14 C15
SIZE 0.211 0.28 0.31
WGHT    0.038100    0.879200
FVAR       0.16974
BR1   5    0.795496    0.168383    0.524166    11.00000    0.05663    0.02626 =
         0.05713    0.00537    0.01230    0.00091
S1    4    0.730328    0.672399    0.208951    11.00000    0.03064    0.02743 =
         0.02357    0.00431    0.00576    0.00314
O1    3    0.942993    0.668890    0.574889    11.00000    0.02621    0.03216 =
         0.02853   -0.00207    0.00547   -0.00282
O2    3    0.736595    0.584385    0.096899    11.00000    0.04641    0.04418 =
         0.02711   -0.00252    0.01379    0.00763
C1    1    0.818115    0.636512    0.373647    11.00000    0.02298    0.02808 =
         0.02485    0.00313    0.00740    0.00101
C2    1    0.838714    0.524688    0.451375    11.00000    0.02105    0.02965 =
         0.02309    0.00174    0.00766    0.00328
C3    1    0.801933    0.408837    0.430665    11.00000    0.02513    0.02891 =
         0.02888    0.00007    0.00550    0.00156
AFIX  43
H3    2    0.750179    0.387240    0.347095    11.00000   -1.20000
AFIX   0
C4    1    0.844733    0.326475    0.538353    11.00000    0.03420    0.02471 =
         0.03637    0.00161    0.01295    0.00387
C5    1    0.921978    0.354875    0.659998    11.00000    0.03660    0.03569 =
         0.02880    0.00585    0.00905    0.01438
AFIX  43
H5    2    0.948531    0.295263    0.730619    11.00000   -1.20000
AFIX   0
C6    1    0.960633    0.468494    0.679596    11.00000    0.02858    0.04139 =
         0.02387   -0.00045    0.00479    0.00920
AFIX  43
H6    2    1.014558    0.488897    0.760813    11.00000   -1.20000
AFIX   0
C7    1    0.916367    0.550734    0.574304    11.00000    0.02302    0.03029 =
         0.02536   -0.00192    0.00919    0.00178
C8    1    0.882240    0.718572    0.451474    11.00000    0.02426    0.03137 =
         0.02668    0.00095    0.01079    0.00081
C9    1    0.898259    0.846508    0.430067    11.00000    0.04132    0.02905 =
         0.03841   -0.00133    0.01523   -0.00703
AFIX 137
H9A   2    0.860512    0.869950    0.331592    11.00000   -1.50000
H9B   2    0.967921    0.860700    0.444206    11.00000   -1.50000
H9C   2    0.876969    0.893748    0.500201    11.00000   -1.50000
AFIX   0
C10   1    0.622934    0.635338    0.258220    11.00000    0.02370    0.02727 =
         0.02409    0.00209    0.00151    0.00398
C11   1    0.598275    0.705261    0.359419    11.00000    0.03412    0.03515 =
         0.03328   -0.00694    0.00629    0.00219
AFIX  43
H11   2    0.639332    0.769144    0.405863    11.00000   -1.20000
AFIX   0
C12   1    0.512705    0.680588    0.391930    11.00000    0.03728    0.05714 =
         0.03962   -0.00267    0.01271    0.01151
AFIX  43
H12   2    0.496015    0.727463    0.462708    11.00000   -1.20000
AFIX   0
C13   1    0.451060    0.589645    0.324138    11.00000    0.02823    0.05035 =
         0.05135    0.01300    0.00992    0.00741
C14   1    0.476987    0.523286    0.221809    11.00000    0.03465    0.04593 =
         0.07051   -0.01371    0.01031   -0.01314
AFIX  43
H14   2    0.434893    0.461139    0.172821    11.00000   -1.20000
AFIX   0
C15   1    0.563152    0.544827    0.188274    11.00000    0.03792    0.04108 =
         0.04589   -0.01508    0.00991   -0.00262
AFIX  43
H15   2    0.580209    0.497591    0.118109    11.00000   -1.20000
AFIX   0
C16   1    0.358253    0.564040    0.361138    11.00000    0.03518    0.08940 =
         0.08233    0.02534    0.02234    0.00729
AFIX 137
H16A  2    0.372959    0.557551    0.466455    11.00000   -1.50000
H16B  2    0.329938    0.488905    0.315719    11.00000   -1.50000
H16C  2    0.311516    0.629014    0.325299    11.00000   -1.50000
HKLF 4
REM  1160 IN P2(1)/C
REM R1 =  0.0341 for   2844 Fo > 4sig(Fo)  and  0.0498 for all   3671 data
REM    183 parameters refined using      0 restraints
END
WGHT      0.0381      0.8792
REM Highest difference peak  0.551,  deepest hole -0.765,  1-sigma level  0.070
Q1    1   0.7385  0.1875  0.4910  11.00000  0.05    0.55
Q2    1   0.7983  0.1743  0.4424  11.00000  0.05    0.50
Q3    1   0.8830  0.5278  0.5033  11.00000  0.05    0.29
Q4    1   0.8671  0.5366  0.5253  11.00000  0.05    0.27
Q5    1   0.8262  0.6843  0.4240  11.00000  0.05    0.26
Q6    1   0.3630  0.5079  0.4260  11.00000  0.05    0.26
Q7    1   0.9286  0.5175  0.6374  11.00000  0.05    0.24
Q8    1   0.8369  0.3710  0.4803  11.00000  0.05    0.24
Q9    1   0.8409  0.6952  0.4003  11.00000  0.05    0.24
Q10   1   0.6778  0.8289  0.3362  11.00000  0.05    0.24
Q11   1   0.8590  0.6868  0.3806  11.00000  0.05    0.23
Q12   1   0.2983  0.5839  0.2940  11.00000  0.05    0.23
Q13   1   0.8352  0.5591  0.3974  11.00000  0.05    0.23
Q14   1   0.7646  0.3896  0.3802  11.00000  0.05    0.22
Q15   1   0.7800  0.3766  0.2761  11.00000  0.05    0.21
Q16   1   0.8113  0.4777  0.4476  11.00000  0.05    0.21
Q17   1   0.8537  0.3010  0.3586  11.00000  0.05    0.21
Q18   1   0.8128  0.5805  0.4121  11.00000  0.05    0.21
Q19   1   0.7172  0.6232  0.0184  11.00000  0.05    0.21
Q20   1   0.4618  0.5621  0.2795  11.00000  0.05    0.20
;
