# Supplementary material for: 5-Bromo-2-methyl-3-(4-methyl­phenyl­sulfin­yl)-1-benzofuran
Source: Acta Crystallogr Sect E Struct Rep Online. 2012 Apr 4;68(Pt 5):o1298. doi: 10.1107/S160053681201389X (PMC3344444; doi:10.1107/S160053681201389X)
Supplement: Supplementary file 2 [file e-68-o1298-Isup2.hkl]

# 
# h,k,l, Fc-squared, Fo-squared, sigma(Fo-squared) and status flag 
# 
data_I
_shelx_title ' 1160 IN P2(1)/C' 
_shelx_refln_list_code          4 
_shelx_F_calc_maximum      200.18 
_exptl_crystal_F_000       704.00 
_reflns_d_resolution_high  0.7507 
 
loop_ 
 _symmetry_equiv_pos_as_xyz 
 'x, y, z' 
 '-x, y+1/2, -z+1/2' 
 '-x, -y, -z' 
 'x, -y-1/2, z-1/2' 
 
_cell_length_a    14.3470 
_cell_length_b    11.2122 
_cell_length_c     9.6852 
_cell_angle_alpha  90.000 
_cell_angle_beta  107.556 
_cell_angle_gamma  90.000 
 
_shelx_F_squared_multiplier     1.000 
 
loop_ 
 _refln_index_h 
 _refln_index_k 
 _refln_index_l 
 _refln_F_squared_calc 
 _refln_F_squared_meas 
 _refln_F_squared_sigma 
 _refln_observed_status 
   1   0   0     3180.35     3169.27     68.11 o 
   2   0   0     7495.02     7678.65    231.16 o 
   3   0   0    18669.38    16280.21    492.52 o 
   4   0   0     2171.24     2164.79     67.68 o 
   5   0   0     3402.37     3366.07    104.13 o 
   6   0   0     1176.37     1163.08     28.09 o 
   7   0   0     4677.10     4770.55    104.67 o 
   8   0   0     1344.68     1418.04     29.41 o 
   9   0   0      705.06      809.00     20.22 o 
  10   0   0      615.41      635.36     17.08 o 
  11   0   0     1567.74     1668.58     31.12 o 
  12   0   0      896.35      870.99     19.64 o 
  13   0   0     1272.73     1311.42     26.80 o 
  14   0   0      150.09      159.99     12.19 o 
  15   0   0      673.08      722.29     23.40 o 
  16   0   0       13.04        2.30      8.11 o 
  17   0   0      491.19      523.24     26.10 o 
   1   1   0       82.67       91.96      1.75 o 
   2   1   0     4184.13     4229.44     87.07 o 
   3   1   0     5931.43     6095.95     85.49 o 
   4   1   0    14425.02    14046.15    212.68 o 
   5   1   0      866.02      843.55     14.66 o 
   6   1   0     8732.99     8635.91    120.53 o 
   7   1   0     5691.68     5817.68     82.36 o 
   8   1   0     5186.81     5064.55     67.07 o 
   9   1   0     2605.26     2574.50     35.95 o 
  10   1   0     1344.55     1287.48     18.65 o 
  11   1   0      743.62      733.94     12.74 o 
  12   1   0       68.91       61.30      4.55 o 
  13   1   0      697.35      705.91     14.96 o 
  14   1   0      100.04       87.00      6.32 o 
  15   1   0      195.87      175.90      7.92 o 
  16   1   0      128.68      138.30      9.44 o 
  17   1   0       22.29       36.99     12.72 o 
   0   2   0     2503.01     2563.86     48.98 o 
   1   2   0     1797.21     1829.68     25.95 o 
   2   2   0     6640.46     6614.00    104.80 o 
   3   2   0     1492.07     1519.46     26.60 o 
   4   2   0      110.92      117.71      3.45 o 
   5   2   0      420.23      422.52      8.92 o 
   6   2   0      245.78      264.18      9.82 o 
   7   2   0      780.08      735.29     11.92 o 
   8   2   0       16.48       36.13      3.15 o 
   9   2   0       16.10       11.21      3.06 o 
  10   2   0     1347.36     1407.56     20.34 o 
  11   2   0       32.00       25.28      4.06 o 
  12   2   0      274.92      250.55      8.15 o 
  13   2   0      311.24      312.87     10.39 o 
  14   2   0       30.89       15.11      6.56 o 
  15   2   0      467.52      522.41     19.99 o 
  16   2   0        7.30        7.60      8.98 o 
  17   2   0        4.58        4.89     11.01 o 
  18   2   0       41.50       65.19     16.07 o 
   1   3   0        5.72       18.37      2.56 o 
   2   3   0      573.86      595.41     10.10 o 
   3   3   0      719.30      735.05     15.38 o 
   4   3   0       22.21       15.31      2.22 o 
   5   3   0        0.88        2.90      2.04 o 
   6   3   0       83.65       83.27      3.58 o 
   7   3   0      179.73      192.34      5.79 o 
   8   3   0      274.74      293.05      7.73 o 
   9   3   0       73.18       84.17      4.59 o 
  10   3   0       68.72       80.94      4.89 o 
  11   3   0      237.95      288.66      8.50 o 
  12   3   0        5.47       15.46      6.22 o 
  13   3   0       48.36       55.10      7.33 o 
  14   3   0      154.97      153.44     12.26 o 
  15   3   0        6.82       -9.03      9.42 o 
  16   3   0        1.29       -8.26      9.69 o 
  17   3   0        2.66       10.30     16.83 o 
   0   4   0    10465.91    10465.76    226.35 o 
   1   4   0     1115.25     1123.28     16.35 o 
   2   4   0     7306.10     7393.84     99.23 o 
   3   4   0      831.81      858.39     16.39 o 
   4   4   0      663.62      643.37     12.54 o 
   5   4   0     1094.76     1183.33     21.19 o 
   6   4   0      310.63      309.40      7.03 o 
   7   4   0     1456.39     1575.44     25.14 o 
   8   4   0      394.30      416.08     10.40 o 
   9   4   0       14.12       14.37      3.55 o 
  10   4   0      334.42      357.80     12.05 o 
  11   4   0      570.45      594.89     15.03 o 
  12   4   0      266.73      285.30     10.59 o 
  13   4   0       88.98       83.93     18.05 o 
  14   4   0       64.84       73.44     13.36 o 
  15   4   0      230.14      283.67     15.43 o 
  16   4   0       65.58       58.96     15.08 o 
  17   4   0      116.29      146.50     18.27 o 
   1   5   0     2323.36     2357.77     30.49 o 
   2   5   0     3792.31     3903.36     53.45 o 
   3   5   0     1136.58     1127.40     18.80 o 
   4   5   0     6700.71     6659.46    106.82 o 
   5   5   0      138.35      160.68      5.89 o 
   6   5   0     1381.67     1239.81     22.69 o 
   7   5   0      200.73      180.32      9.92 o 
   8   5   0     1802.86     1866.80     27.58 o 
   9   5   0     2783.18     2759.12     44.94 o 
  10   5   0      884.78      872.31     17.41 o 
  11   5   0      121.30      119.10      9.06 o 
  12   5   0       61.89       54.96     10.90 o 
  13   5   0      137.81      126.07     13.72 o 
  14   5   0       85.98       56.01     18.40 o 
  15   5   0      241.81      235.99     18.88 o 
  16   5   0      204.23      199.85     18.38 o 
  17   5   0       14.34        4.66     24.64 o 
   0   6   0    20620.96    20243.40    328.61 o 
   1   6   0     2450.81     2548.41     33.16 o 
   2   6   0     3935.94     3651.45     50.53 o 
   3   6   0     3377.63     3300.51     50.23 o 
   4   6   0     1774.43     1703.95     29.80 o 
   5   6   0     1749.12     1720.39     30.29 o 
   6   6   0       17.67       26.01      4.71 o 
   7   6   0     1851.13     1884.51     30.61 o 
   8   6   0      651.00      644.05     14.64 o 
   9   6   0      307.45      298.50      9.30 o 
  10   6   0      860.21      878.72     23.04 o 
  11   6   0       11.25       16.12     13.88 o 
  12   6   0      199.19      189.20     14.95 o 
  13   6   0      294.22      349.24     19.97 o 
  14   6   0      176.37      164.34     16.18 o 
  15   6   0      206.31      204.44     26.73 o 
  16   6   0       87.92       39.57     21.17 o 
   1   7   0     1095.68     1083.05     14.98 o 
   2   7   0     1380.35     1320.49     18.99 o 
   3   7   0     1341.35     1434.19     22.25 o 
   4   7   0     3814.35     3543.55     50.00 o 
   5   7   0      764.74      735.96     14.32 o 
   6   7   0     4142.55     4224.13     63.59 o 
   7   7   0      780.50      791.11     15.59 o 
   8   7   0     1380.36     1381.87     24.21 o 
   9   7   0      386.93      382.93     14.27 o 
  10   7   0      688.91      691.18     26.21 o 
  11   7   0     1254.28     1289.22     40.81 o 
  12   7   0       38.47       23.88     11.53 o 
  13   7   0      107.54       92.08     15.09 o 
  14   7   0        5.01        2.45     13.25 o 
  15   7   0        2.13      -19.78     19.78 o 
  16   7   0        3.28       -9.72     19.09 o 
   0   8   0     5203.14     5082.00     93.06 o 
   1   8   0       42.63       37.74      3.30 o 
   2   8   0     1609.16     1523.69     21.88 o 
   3   8   0      414.16      430.23      8.90 o 
   4   8   0      975.52      967.24     16.90 o 
   5   8   0      199.91      189.79      6.95 o 
   6   8   0      301.89      302.73      9.25 o 
   7   8   0      134.94      129.76      7.56 o 
   8   8   0      140.56      148.88      9.28 o 
   9   8   0        2.20        2.30      9.92 o 
  10   8   0       39.62       32.03     11.22 o 
  11   8   0       50.49       60.44     12.84 o 
  12   8   0       43.44       36.98     13.37 o 
  13   8   0      217.67      234.25     19.50 o 
  14   8   0      151.62      114.19     23.60 o 
  15   8   0      210.27      213.46     29.85 o 
   1   9   0      100.03      116.67      4.79 o 
   2   9   0      135.97      127.34      5.94 o 
   3   9   0       38.14       34.86      6.52 o 
   4   9   0      862.35      805.33     16.20 o 
   5   9   0      798.31      733.27     15.38 o 
   6   9   0      144.77      123.06      6.71 o 
   7   9   0      195.83      189.95     10.18 o 
   8   9   0       55.18       45.10     10.87 o 
   9   9   0      170.93      133.59     14.32 o 
  10   9   0        1.81        2.95     11.71 o 
  11   9   0        3.23       12.23     12.31 o 
  12   9   0       72.21       75.46     20.65 o 
  13   9   0       44.28       67.34     20.48 o 
  14   9   0      189.44      191.94     27.42 o 
   0  10   0     1204.44     1185.10     40.20 o 
   1  10   0      380.13      360.10     10.98 o 
   2  10   0      110.17      121.48      6.40 o 
   3  10   0       68.04       68.81      5.67 o 
   4  10   0        5.06        0.53      4.69 o 
   5  10   0       40.00       50.85      5.89 o 
   6  10   0       39.43       29.96      7.41 o 
   7  10   0      373.44      373.68     19.68 o 
   8  10   0      206.76      193.45     16.18 o 
   9  10   0       10.38        1.25     12.31 o 
  10  10   0       44.93       60.79     14.08 o 
  11  10   0       77.23       56.75     21.35 o 
  12  10   0       15.72       10.74     15.33 o 
  13  10   0        0.32       -5.55     20.13 o 
   1  11   0      766.21      717.45     23.81 o 
   2  11   0      347.88      356.52     11.54 o 
   3  11   0      159.72      126.30      7.82 o 
   4  11   0     2153.84     2035.76     32.52 o 
   5  11   0      337.33      324.24     13.99 o 
   6  11   0      965.41      880.88     32.68 o 
   7  11   0      110.18      128.80     15.32 o 
   8  11   0      302.31      317.48     20.15 o 
   9  11   0      408.00      409.11     23.97 o 
  10  11   0      163.01      166.36     17.94 o 
  11  11   0      124.41      163.20     19.24 o 
  12  11   0       15.92       -2.43     19.78 o 
   0  12   0     2586.98     2394.89     66.03 o 
   1  12   0      179.71      157.32     10.67 o 
   2  12   0     2350.73     2304.00     39.74 o 
   3  12   0      634.94      596.29     15.66 o 
   4  12   0     1147.32     1189.32     70.46 o 
   5  12   0      362.01      361.32     23.08 o 
   6  12   0        2.14       -0.33     12.51 o 
   7  12   0      293.70      293.84     21.02 o 
   8  12   0      124.75      137.90     21.35 o 
   9  12   0        4.78        7.10     17.70 o 
  10  12   0      131.83      112.91     19.12 o 
   1  13   0      657.90      657.93     26.85 o 
   2  13   0      349.00      332.60     14.42 o 
   3  13   0        7.03       -7.59     12.59 o 
   4  13   0     1715.57     1707.06     56.40 o 
   5  13   0      126.69      129.33     17.40 o 
   6  13   0      867.04     1009.70     50.33 o 
   7  13   0      230.31      239.36     23.43 o 
   8  13   0      532.42      509.85     28.43 o 
   0  14   0      624.04      658.88     50.33 o 
   1  14   0       20.22       19.83     13.16 o 
   2  14   0      361.10      367.22     20.53 o 
   3  14   0      149.58      140.87     15.60 o 
   4  14   0      400.42      406.26     42.34 o 
   5  14   0       93.87      109.86     17.59 o 
   6  14   0        1.08       -3.30     14.35 o 
 -18   1   1       35.94       40.26     21.87 o 
 -17   1   1       62.86       86.69     14.23 o 
 -16   1   1       61.52       53.07      8.72 o 
 -15   1   1      240.59      252.82      9.19 o 
 -14   1   1      151.54      153.29      6.30 o 
 -13   1   1      243.40      273.66      7.02 o 
 -12   1   1     1280.86     1283.10     17.10 o 
 -11   1   1        0.10       -2.85      4.41 o 
 -10   1   1     1128.91     1103.41     17.75 o 
  -9   1   1     1532.82     1599.37     23.34 o 
  -8   1   1      644.13      663.49     11.11 o 
  -7   1   1      882.07     1015.02     15.16 o 
  -6   1   1      532.39      636.91     10.11 o 
  -5   1   1      903.83      952.72     12.79 o 
  -4   1   1    11872.10    12407.61    133.42 o 
  -3   1   1     4778.06     5059.64     54.24 o 
  -2   1   1     2442.34     2622.18     29.98 o 
  -1   1   1     5617.67     5840.43     78.75 o 
   0   1   1      574.51      604.03      8.63 o 
   1   1   1      382.92      372.93      5.68 o 
   2   1   1     7861.13     7803.81    123.24 o 
   3   1   1     8066.41     7846.00    123.50 o 
   4   1   1      159.45      170.39      8.99 o 
   5   1   1      453.81      356.06      9.80 o 
   6   1   1      674.42      709.29     15.76 o 
   7   1   1      867.26      836.04     15.91 o 
   8   1   1     1074.62     1161.44     21.33 o 
   9   1   1      341.81      353.90      9.10 o 
  10   1   1      255.84      283.08     11.27 o 
  11   1   1        0.21       -3.62      3.62 o 
  12   1   1        2.80       -1.89      4.23 o 
  13   1   1      232.09      267.74     10.55 o 
  14   1   1       11.80       16.11      6.78 o 
  15   1   1       49.86       66.93      7.86 o 
  16   1   1       57.94       63.55     10.22 o 
  17   1   1       19.28       38.88     13.58 o 
 -18   2   1       25.17      -20.13     20.13 o 
 -17   2   1      139.27      194.20     14.08 o 
 -16   2   1        8.47        1.63     17.12 o 
 -15   2   1        5.58        6.30      6.82 o 
 -14   2   1      210.41      231.49      9.24 o 
 -13   2   1       70.98       66.44      5.51 o 
 -12   2   1      207.65      205.36      6.59 o 
 -11   2   1       48.19       53.53      4.12 o 
 -10   2   1     1077.81     1031.56     15.59 o 
  -9   2   1      276.01      261.57      6.16 o 
  -8   2   1     4462.64     4306.15     53.87 o 
  -7   2   1      223.11      214.89      6.74 o 
  -6   2   1    12841.33    12523.19    151.55 o 
  -5   2   1      653.05      603.92      8.95 o 
  -4   2   1     9488.83     9624.81    118.51 o 
  -3   2   1     3141.23     3131.63     35.21 o 
  -2   2   1     5089.30     5285.76     55.01 o 
  -1   2   1    13104.64    12544.40    288.69 o 
   0   2   1    16880.90    15473.32    382.60 o 
   1   2   1      494.80      530.66      7.23 o 
   2   2   1     2360.24     2331.56     31.12 o 
   3   2   1      133.68      136.92      4.76 o 
   4   2   1     2691.79     2673.23     43.78 o 
   5   2   1      187.70      161.60      5.34 o 
   6   2   1     4113.87     4169.46     67.81 o 
   7   2   1     4531.84     4437.52     72.60 o 
   8   2   1      241.84      236.15      8.07 o 
   9   2   1     5898.59     5981.47     97.59 o 
  10   2   1       53.98       54.57      4.65 o 
  11   2   1     3557.80     3528.96     49.68 o 
  12   2   1       48.18       42.81      5.45 o 
  13   2   1      466.88      429.87     15.93 o 
  14   2   1      289.32      337.38     13.62 o 
  15   2   1       39.08       26.31      8.35 o 
  16   2   1        6.47       -2.73      9.33 o 
  17   2   1       14.95        9.05     13.01 o 
 -18   3   1       16.37       -5.24     11.82 o 
 -17   3   1      305.77      292.72     16.82 o 
 -16   3   1      378.36      349.08     18.63 o 
 -15   3   1       59.52       53.17     13.54 o 
 -14   3   1     1196.58     1156.03     29.31 o 
 -13   3   1      442.81      523.25     18.12 o 
 -12   3   1     2093.15     2131.94     35.38 o 
 -11   3   1       43.89       36.65      4.56 o 
 -10   3   1     5248.83     5281.22     72.56 o 
  -9   3   1      452.01      440.63      9.28 o 
  -8   3   1     1593.16     1614.35     23.99 o 
  -7   3   1     1564.58     1571.19     23.01 o 
  -6   3   1        0.62        9.46      2.54 o 
  -5   3   1     3368.95     3313.80     41.96 o 
  -4   3   1     2695.72     2811.49     35.66 o 
  -3   3   1       42.77       45.97      1.67 o 
  -2   3   1     7276.80     7314.40     91.10 o 
  -1   3   1      998.81     1007.41     13.80 o 
   0   3   1     6122.03     5966.38     74.53 o 
   1   3   1    13495.72    12880.71    170.63 o 
   2   3   1    25263.38    22620.37    441.15 o 
   3   3   1    10594.84    10356.24    148.49 o 
   4   3   1      603.66      633.72     11.45 o 
   5   3   1     8417.31     8107.07    166.51 o 
   6   3   1       43.60       43.79      3.76 o 
   7   3   1     3452.12     3464.93     57.44 o 
   8   3   1      111.95       95.44      5.45 o 
   9   3   1     2801.24     2836.36     43.84 o 
  10   3   1      213.25      222.26      7.77 o 
  11   3   1     1223.02     1277.96     25.66 o 
  12   3   1       74.36       70.18      7.52 o 
  13   3   1       98.79      126.91      9.10 o 
  14   3   1      112.58      130.82     17.48 o 
  15   3   1      125.38      168.36     13.67 o 
  16   3   1       16.31        9.32     10.73 o 
  17   3   1      286.96      315.11     18.70 o 
 -17   4   1      177.43      215.46     23.95 o 
 -16   4   1      101.72      107.94     19.78 o 
 -15   4   1      390.13      460.24     30.54 o 
 -14   4   1     1061.04     1114.19     35.92 o 
 -13   4   1      483.98      491.50     17.47 o 
 -12   4   1       40.14       31.47      7.27 o 
 -11   4   1      961.33      949.56     18.47 o 
 -10   4   1       28.65       37.01      4.68 o 
  -9   4   1       16.31       20.81      3.67 o 
  -8   4   1     4536.44     4562.63     62.46 o 
  -7   4   1      190.38      217.16      5.79 o 
  -6   4   1    10701.24    10709.46    142.07 o 
  -5   4   1     3828.29     3997.96     50.34 o 
  -4   4   1     6927.09     6760.44     79.44 o 
  -3   4   1     2997.52     3065.25     39.28 o 
  -2   4   1     2863.79     2831.90     36.37 o 
  -1   4   1    10371.77    10407.88    139.06 o 
   0   4   1        9.35       10.88      2.39 o 
   1   4   1    10198.90    10487.89    120.96 o 
   2   4   1      355.20      407.52      8.18 o 
   3   4   1     1225.86     1370.26     21.18 o 
   4   4   1     4487.41     4743.42     69.35 o 
   5   4   1       56.21      119.41      3.86 o 
   6   4   1     3712.26     3757.98     62.95 o 
   7   4   1     2303.35     2307.99     35.62 o 
   8   4   1      175.64      177.54      7.38 o 
   9   4   1     3208.55     3255.47     49.93 o 
  10   4   1      838.22      803.90     23.08 o 
  11   4   1     2528.03     2428.20     50.95 o 
  12   4   1      456.31      479.02     17.07 o 
  13   4   1     1078.73     1010.72     23.74 o 
  14   4   1      753.45      806.93     25.01 o 
  15   4   1       19.18       40.65     19.79 o 
  16   4   1        3.14       13.47     12.06 o 
  17   4   1        0.97       38.42     16.18 o 
 -17   5   1       15.01       42.00     21.87 o 
 -16   5   1       36.92       40.26     20.13 o 
 -15   5   1       64.50       68.03     19.78 o 
 -14   5   1      235.60      196.45     22.21 o 
 -13   5   1       50.29       57.38     19.09 o 
 -12   5   1      968.69      958.70     24.93 o 
 -11   5   1      308.55      333.46     15.89 o 
 -10   5   1     1071.87     1071.98     19.85 o 
  -9   5   1      842.59      845.08     16.33 o 
  -8   5   1     1539.83     1565.63     23.51 o 
  -7   5   1      773.29      808.43     13.38 o 
  -6   5   1      660.60      709.63     11.74 o 
  -5   5   1     1959.09     2018.44     31.43 o 
  -4   5   1     1468.82     1638.03     22.25 o 
  -3   5   1      485.28      498.14      8.27 o 
  -2   5   1     1319.87     1368.69     18.83 o 
  -1   5   1      548.36      565.96     11.46 o 
   0   5   1      370.57      300.15      5.75 o 
   1   5   1      293.54      230.18      5.11 o 
   2   5   1     4340.10     4555.91     57.11 o 
   3   5   1     1193.10     1088.15     19.79 o 
   4   5   1      252.69      262.72     11.61 o 
   5   5   1     3794.85     3814.19     62.56 o 
   6   5   1      142.50      188.59      9.05 o 
   7   5   1     2485.01     2465.50     34.58 o 
   8   5   1      535.13      527.56     13.57 o 
   9   5   1      554.58      557.79     16.96 o 
  10   5   1      486.57      469.05     15.87 o 
  11   5   1      115.51      121.10      9.90 o 
  12   5   1      103.64       83.44      9.82 o 
  13   5   1      135.79      141.60     15.02 o 
  14   5   1       10.92        0.52      9.87 o 
  15   5   1      174.81      195.60     18.86 o 
  16   5   1       93.03      112.34     14.27 o 
 -17   6   1        2.81       -4.86     21.52 o 
 -16   6   1       94.08       96.49     24.30 o 
 -15   6   1       11.78       36.44     20.13 o 
 -14   6   1        3.75        0.35     17.01 o 
 -13   6   1      279.52      308.44     18.03 o 
 -12   6   1       21.81       16.66     14.92 o 
 -11   6   1      212.75      211.55     11.26 o 
 -10   6   1       36.77       43.56      7.25 o 
  -9   6   1       66.79       59.13      5.17 o 
  -8   6   1      304.43      289.31     12.83 o 
  -7   6   1      820.33      860.96     16.10 o 
  -6   6   1       30.58       49.72     11.71 o 
  -5   6   1       26.67       19.41      3.31 o 
  -4   6   1      160.11      169.79      4.77 o 
  -3   6   1      500.17      560.62      9.38 o 
  -2   6   1      171.21      177.22      5.31 o 
  -1   6   1      999.86     1198.21     18.60 o 
   0   6   1      522.69      551.16      9.26 o 
   1   6   1       46.83       71.80      3.26 o 
   2   6   1     1337.23     1508.53     20.70 o 
   3   6   1      250.90      261.18      6.95 o 
   4   6   1      225.59      254.24      7.63 o 
   5   6   1        8.68       16.66      4.21 o 
   6   6   1       85.32       89.30      7.36 o 
   7   6   1       20.35       20.38      4.32 o 
   8   6   1       16.82       11.63      6.31 o 
   9   6   1       35.23       22.06      6.74 o 
  10   6   1       79.02       77.54      8.63 o 
  11   6   1        6.40       23.02      8.32 o 
  12   6   1       50.05       46.05     14.06 o 
  13   6   1       46.65       19.49     11.89 o 
  14   6   1        8.35       -3.65     19.09 o 
  15   6   1       21.20       35.09     16.29 o 
  16   6   1       13.92       15.26     16.15 o 
 -16   7   1       14.46       26.03     20.48 o 
 -15   7   1      104.63      120.44     23.25 o 
 -14   7   1        4.35      -10.07     17.70 o 
 -13   7   1        2.75       -0.35     16.66 o 
 -12   7   1      701.30      736.29     28.64 o 
 -11   7   1        0.07        2.26      9.33 o 
 -10   7   1     1331.23     1418.48     32.91 o 
  -9   7   1      466.19      509.42     16.16 o 
  -8   7   1       26.96       32.79      4.61 o 
  -7   7   1      780.21      785.96     15.40 o 
  -6   7   1      155.97      168.07      6.25 o 
  -5   7   1      931.28      931.81     19.14 o 
  -4   7   1       27.15       23.44      3.58 o 
  -3   7   1      180.07      161.13      5.72 o 
  -2   7   1       39.08       22.84      3.35 o 
  -1   7   1        6.14       17.08      3.69 o 
   0   7   1     1546.44     1454.02     20.47 o 
   1   7   1      161.85      163.73      6.17 o 
   2   7   1      781.48      810.06     12.74 o 
   3   7   1     1299.08     1275.89     26.69 o 
   4   7   1      118.07      115.47      5.54 o 
   5   7   1       79.51       87.56      5.31 o 
   6   7   1       11.12       10.12      4.17 o 
   7   7   1      313.20      323.54     12.91 o 
   8   7   1        2.64        8.32      6.18 o 
   9   7   1      702.47      663.96     19.75 o 
  10   7   1      268.37      297.76     14.96 o 
  11   7   1        0.05        1.06     10.79 o 
  12   7   1       50.47       51.09     13.09 o 
  13   7   1      212.17      225.15     23.60 o 
  14   7   1       68.94       87.43     16.44 o 
  15   7   1        8.78       -1.23     15.34 o 
 -15   8   1       10.97      -15.97     19.09 o 
 -14   8   1      138.83      153.76     24.30 o 
 -13   8   1       63.19       72.54     19.78 o 
 -12   8   1        0.41       -5.35     11.77 o 
 -11   8   1       27.20       25.62     23.95 o 
 -10   8   1        9.95       15.79     10.80 o 
  -9   8   1       83.89      112.06     13.26 o 
  -8   8   1      985.89     1031.37     36.28 o 
  -7   8   1      551.85      555.22     17.27 o 
  -6   8   1     2677.91     2640.57     41.75 o 
  -5   8   1      450.63      449.01     10.39 o 
  -4   8   1     4211.25     4153.69     62.62 o 
  -3   8   1     2568.64     2510.28     31.74 o 
  -2   8   1     1205.08     1205.19     19.68 o 
  -1   8   1     3741.99     3701.34     52.25 o 
   0   8   1      281.81      340.58      8.56 o 
   1   8   1     2623.65     2599.43     34.71 o 
   2   8   1      538.04      508.33      9.61 o 
   3   8   1     1451.99     1496.09     27.77 o 
   4   8   1     1351.61     1275.35     24.29 o 
   5   8   1       11.07       15.25      4.54 o 
   6   8   1     2898.67     2902.26     74.63 o 
   7   8   1     1516.11     1476.73     36.62 o 
   8   8   1      387.78      386.44     14.95 o 
   9   8   1     1712.83     1735.52     39.47 o 
  10   8   1       87.03      111.59     24.64 o 
  11   8   1      520.76      572.23     41.48 o 
  12   8   1       12.14       13.70     13.05 o 
  13   8   1      392.39      390.86     30.02 o 
  14   8   1       35.60       45.74     15.71 o 
 -14   9   1      145.19      151.68     25.68 o 
 -13   9   1      206.54      238.45     27.42 o 
 -11   9   1       18.44       18.38     11.81 o 
 -10   9   1     1814.71     1850.71     53.87 o 
  -9   9   1      440.63      466.40     58.48 o 
  -8   9   1      627.46      694.42     23.91 o 
  -7   9   1      519.99      543.48     20.52 o 
  -6   9   1      222.11      229.88      8.19 o 
  -5   9   1      933.02      974.14     17.61 o 
  -4   9   1      890.76      957.46     17.27 o 
  -3   9   1      152.01      134.48      5.99 o 
  -2   9   1     2356.54     2301.43     34.52 o 
  -1   9   1      117.03      123.95      5.87 o 
   0   9   1     3206.12     3056.62     44.26 o 
   1   9   1      674.24      628.21     12.69 o 
   2   9   1     4524.91     4468.36     62.00 o 
   3   9   1     5460.01     5179.47     85.48 o 
   4   9   1      261.80      304.32     10.42 o 
   5   9   1     4046.73     3933.27     77.72 o 
   6   9   1      147.90      152.93     10.00 o 
   7   9   1      583.58      590.53     18.94 o 
   8   9   1       52.12       53.78      9.41 o 
   9   9   1      868.78      822.47     36.27 o 
  10   9   1      576.25      601.10     26.93 o 
  11   9   1       47.44       47.53     14.42 o 
  12   9   1      118.29      135.55     28.46 o 
  13   9   1      382.91      449.51     42.87 o 
  14   9   1       49.40       70.38     17.52 o 
 -13  10   1       60.72       63.52     22.21 o 
 -12  10   1      125.92       96.84     22.91 o 
 -11  10   1       72.76       66.64     19.78 o 
 -10  10   1      436.08      436.20     23.50 o 
  -9  10   1      300.88      294.93     18.88 o 
  -8  10   1     1991.31     1954.43     56.37 o 
  -7  10   1       15.05        8.85      7.48 o 
  -6  10   1     3652.15     3629.82     65.09 o 
  -5  10   1     1483.16     1427.74     24.13 o 
  -4  10   1     1723.27     1714.69     36.24 o 
  -3  10   1      939.10      889.16     16.84 o 
  -2  10   1     1319.46     1293.39     21.99 o 
  -1  10   1     1063.90     1042.11     20.49 o 
   0  10   1        9.02       -1.11      4.71 o 
   1  10   1      161.95      222.07     16.99 o 
   2  10   1       19.38       18.54      4.91 o 
   3  10   1       63.47       90.59      6.31 o 
   4  10   1       70.11       82.29      7.51 o 
   5  10   1       21.69       25.48      6.68 o 
   6  10   1      972.34      921.91     33.53 o 
   7  10   1     1467.58     1416.21     55.41 o 
   8  10   1      165.80      148.85     15.34 o 
   9  10   1      857.92      915.71     35.09 o 
  10  10   1        7.79       17.87     13.34 o 
  11  10   1      854.98      879.81     35.53 o 
  12  10   1       12.46       16.67     22.91 o 
  13  10   1      467.45      426.90     39.57 o 
 -12  11   1      109.20      120.09     24.30 o 
 -11  11   1       45.74       19.44     19.09 o 
 -10  11   1      425.94      417.86     23.77 o 
  -9  11   1       24.57       17.43     23.43 o 
  -8  11   1       71.88       79.47     24.82 o 
  -7  11   1       54.43       49.79     13.51 o 
  -6  11   1        4.72       11.68      7.97 o 
  -5  11   1        9.09        7.84      6.43 o 
  -4  11   1        8.69       17.20     10.92 o 
  -3  11   1       54.97       48.17      6.67 o 
  -2  11   1     1193.16     1216.98     23.77 o 
  -1  11   1       12.47        6.24      6.84 o 
   0  11   1      821.93      782.30     17.78 o 
   1  11   1      746.57      693.17     21.49 o 
   2  11   1      424.51      446.16     15.28 o 
   3  11   1      994.23      992.94     26.56 o 
   4  11   1      432.09      422.21     20.19 o 
   5  11   1      854.51      864.53     24.50 o 
   6  11   1       76.71       92.71     10.08 o 
   7  11   1      441.76      435.41     23.52 o 
   8  11   1        9.21        1.85     12.15 o 
   9  11   1       28.99       27.32     14.75 o 
  10  11   1       29.97       12.16     14.59 o 
  11  11   1       22.64       20.88     15.76 o 
 -11  12   1        0.80      -14.58     20.48 o 
 -10  12   1        8.03        4.51     18.74 o 
  -9  12   1        1.69       -1.89     16.83 o 
  -8  12   1       75.75       91.01     15.84 o 
  -7  12   1       33.80       14.24     35.75 o 
  -6  12   1       16.23       29.22     13.08 o 
  -5  12   1       61.47       43.70     11.39 o 
  -4  12   1      158.68      157.51     10.74 o 
  -3  12   1        5.67        4.11      8.22 o 
  -2  12   1        0.77        2.87      6.44 o 
  -1  12   1       15.24       22.35     11.37 o 
   0  12   1       20.07       17.83      7.04 o 
   1  12   1        1.31       -7.62      7.62 o 
   2  12   1        2.05        0.16      7.84 o 
   3  12   1        2.07        5.65     11.23 o 
   4  12   1       73.62       77.59     15.74 o 
   5  12   1       71.43       56.41     13.73 o 
   6  12   1        0.29        5.38     13.42 o 
   7  12   1       71.00       74.77     16.18 o 
   8  12   1        7.71      -10.79     35.75 o 
   9  12   1       24.86       16.83     15.22 o 
  10  12   1       23.12        6.44     15.14 o 
  -9  13   1        0.83        1.39     19.09 o 
  -8  13   1       17.90       10.10     14.32 o 
  -7  13   1       81.36       88.01     28.46 o 
  -6  13   1       11.48       18.27     13.66 o 
  -5  13   1       53.80       32.63     14.09 o 
  -4  13   1        8.13      -10.16     11.79 o 
  -3  13   1        3.61        1.47      8.85 o 
  -2  13   1      154.56      124.87     11.14 o 
  -1  13   1        9.18        6.71      7.40 o 
   0  13   1      232.50      247.69     26.20 o 
   1  13   1       28.55       28.17      8.74 o 
   2  13   1       84.95      101.90     11.31 o 
   3  13   1      180.25      167.49     15.34 o 
   4  13   1       43.64       57.75     33.32 o 
   5  13   1       42.33       54.47     15.32 o 
   6  13   1        1.56       -9.83     13.03 o 
   7  13   1       14.95       22.86     14.96 o 
   8  13   1        0.67       18.79     16.18 o 
  -6  14   1      377.87      367.55     24.41 o 
  -5  14   1      123.70       80.68     26.21 o 
  -4  14   1      550.85      528.63     33.71 o 
  -3  14   1      197.06      228.82     18.12 o 
  -2  14   1      118.65      142.39     15.60 o 
  -1  14   1      190.39      147.72     15.43 o 
   0  14   1        1.39       13.56     12.29 o 
   1  14   1      158.04      165.64     12.50 o 
   2  14   1       56.35       57.72     12.41 o 
   3  14   1       87.81       65.99     40.26 o 
   4  14   1       86.97      112.70     17.59 o 
   5  14   1      107.39      106.68     18.56 o 
 -18   0   2       14.53      -19.09     19.09 o 
 -17   0   2        7.44       -7.98     16.66 o 
 -16   0   2      408.27      384.92     30.20 o 
 -15   0   2        3.52        5.43     18.40 o 
 -14   0   2      304.79      319.43     11.78 o 
 -13   0   2      692.28      598.69     15.62 o 
 -12   0   2     1390.01     1346.12     31.29 o 
 -11   0   2       27.63       55.53      6.43 o 
 -10   0   2     5130.78     5103.95     96.99 o 
  -9   0   2     1437.71     1332.94     28.48 o 
  -8   0   2     2938.51     2826.00     54.87 o 
  -7   0   2     7814.30     7579.87    123.37 o 
  -6   0   2      445.21      499.47     10.76 o 
  -5   0   2      122.94      171.60      5.15 o 
  -4   0   2     9108.08     9788.64    157.48 o 
  -3   0   2    18774.47    18633.35    317.63 o 
  -2   0   2     9141.81     9366.12    138.59 o 
  -1   0   2     4461.52     4782.60     70.57 o 
   0   0   2     8343.27     8459.14    135.53 o 
   1   0   2    40070.64    32088.29    636.04 o 
   2   0   2     9944.82    10400.44    224.65 o 
   3   0   2    19828.84    19038.68    404.96 o 
   4   0   2     1330.84     1492.89     35.34 o 
   5   0   2    22272.19    22446.23    477.97 o 
   6   0   2     2488.49     2557.54     58.90 o 
   7   0   2     4826.51     4751.55    105.90 o 
   8   0   2     2260.87     2175.20     52.27 o 
   9   0   2     1620.14     1562.16     40.00 o 
  10   0   2     1245.60     1177.61     32.62 o 
  11   0   2     1598.83     1470.96     42.87 o 
  12   0   2       12.90        4.75      8.94 o 
  13   0   2      673.23      773.97     35.58 o 
  14   0   2       96.56       73.41     10.91 o 
  15   0   2      101.13      121.19     12.64 o 
  16   0   2      176.12      204.27     15.40 o 
  17   0   2        4.05       -2.84     15.32 o 
 -18   1   2      392.76      394.58     65.43 o 
 -17   1   2        8.75       15.22     13.00 o 
 -16   1   2      547.41      583.30     20.51 o 
 -15   1   2       38.73       26.87      7.62 o 
 -14   1   2      486.54      552.28     11.81 o 
 -13   1   2      308.53      311.03      7.92 o 
 -12   1   2      261.49      271.32      6.97 o 
 -11   1   2      626.80      595.34     10.09 o 
 -10   1   2      504.88      488.69      9.17 o 
  -9   1   2      103.52       92.30      4.21 o 
  -8   1   2      150.07      130.99      3.80 o 
  -7   1   2      281.39      295.14      6.65 o 
  -6   1   2    10509.53    10894.91    126.38 o 
  -5   1   2     1060.85     1002.58     12.99 o 
  -4   1   2    25825.78    23081.97    265.94 o 
  -3   1   2    38093.79    32229.17    343.37 o 
  -2   1   2      693.93      744.37      7.64 o 
  -1   1   2    14310.48    13326.75    181.15 o 
   0   1   2     6404.50     6463.85     72.99 o 
   1   1   2    17444.59    15371.16    242.33 o 
   2   1   2      464.12      544.17      8.61 o 
   3   1   2     2923.10     2860.68     41.57 o 
   4   1   2     2305.59     2122.02     35.78 o 
   5   1   2      516.25      548.21     17.94 o 
   6   1   2      747.55      729.35     14.57 o 
   7   1   2     1061.98     1065.04     19.95 o 
   8   1   2        5.79        9.05      4.12 o 
   9   1   2     1627.16     1632.35     27.04 o 
  10   1   2     1190.09     1252.79     25.84 o 
  11   1   2      916.31      919.70     16.71 o 
  12   1   2      435.21      469.06     13.28 o 
  13   1   2      419.89      387.24     12.18 o 
  14   1   2      142.54      159.68     10.66 o 
  15   1   2      243.25      200.43     12.19 o 
  16   1   2      444.64      424.44     16.79 o 
  17   1   2       15.30       14.01      9.14 o 
 -18   2   2        4.28        0.69     18.74 o 
 -17   2   2       24.41       41.43     13.93 o 
 -16   2   2        3.45        3.87      7.72 o 
 -15   2   2        6.00       -3.57      8.09 o 
 -14   2   2       68.75       61.66      9.68 o 
 -13   2   2        0.41       -1.45      4.48 o 
 -12   2   2      547.14      525.01     10.33 o 
 -11   2   2      275.13      245.85      6.56 o 
 -10   2   2      831.18      837.75     13.09 o 
  -9   2   2     2142.80     2156.98     28.43 o 
  -8   2   2      869.48      877.71     14.14 o 
  -7   2   2     3777.50     3799.35     44.63 o 
  -6   2   2      149.12      169.91      4.30 o 
  -5   2   2     1938.36     1899.73     23.35 o 
  -4   2   2      979.40     1063.52     16.30 o 
  -3   2   2       13.73       19.40      1.56 o 
  -2   2   2      273.56      290.21      4.32 o 
  -1   2   2       92.09      106.60      2.53 o 
   0   2   2     5769.01     6071.52     75.19 o 
   1   2   2       15.19        9.53      1.42 o 
   2   2   2     3885.91     3887.05     56.81 o 
   3   2   2    10733.64    10615.04    152.25 o 
   4   2   2        4.20        2.03      2.01 o 
   5   2   2      914.81      816.85     15.57 o 
   6   2   2      928.00      890.64     15.46 o 
   7   2   2      436.81      388.07      9.14 o 
   8   2   2      404.28      380.17      9.90 o 
   9   2   2      524.93      520.28     12.08 o 
  10   2   2       60.07       56.78      8.80 o 
  11   2   2      284.47      273.73     10.81 o 
  12   2   2      707.14      646.11     17.93 o 
  13   2   2      129.82      137.63     13.58 o 
  14   2   2        3.87       14.72      8.36 o 
  15   2   2        7.64        9.47      9.03 o 
  16   2   2       69.30       79.74     11.45 o 
 -18   3   2       10.81       13.19     22.21 o 
 -17   3   2       97.37       98.78     11.70 o 
 -16   3   2        9.75       10.51      9.81 o 
 -15   3   2      237.78      216.71     16.99 o 
 -14   3   2        7.31        6.03     10.41 o 
 -13   3   2        5.51        3.73      6.48 o 
 -12   3   2        9.21       12.27      5.05 o 
 -11   3   2      194.75      210.90      7.48 o 
 -10   3   2       19.48       16.06      3.65 o 
  -9   3   2       25.59       40.34      4.08 o 
  -8   3   2      195.20      228.63      6.41 o 
  -7   3   2      137.89      151.30      5.99 o 
  -6   3   2     1527.30     1680.08     22.37 o 
  -5   3   2      266.67      297.12      4.90 o 
  -4   3   2      950.47     1044.14     12.00 o 
  -3   3   2      302.63      324.84      5.53 o 
  -2   3   2      138.82      166.53      3.49 o 
  -1   3   2       14.46       32.48      2.07 o 
   0   3   2      529.88      566.27      9.13 o 
   1   3   2      205.16      272.99      5.89 o 
   2   3   2      742.85      755.43     11.74 o 
   3   3   2       50.49       65.31      5.78 o 
   4   3   2       25.93       29.05      2.04 o 
   5   3   2      527.46      613.98     11.63 o 
   6   3   2      132.64      144.54     10.27 o 
   7   3   2        1.65        1.57      3.52 o 
   8   3   2       26.07       13.30      4.31 o 
   9   3   2       25.58       34.52      5.76 o 
  10   3   2      501.35      537.23     15.03 o 
  11   3   2       34.61       35.68      6.93 o 
  12   3   2       32.76       37.68      7.67 o 
  13   3   2       97.06       95.57      9.50 o 
  14   3   2        2.15        3.61     10.73 o 
  15   3   2        4.08       -3.01      9.17 o 
  16   3   2        4.72        7.20     12.34 o 
 -18   4   2       44.70       52.04     17.83 o 
 -17   4   2        5.55        6.59     13.25 o 
 -16   4   2       94.89      103.16     20.48 o 
 -15   4   2        3.84        1.45     10.41 o 
 -14   4   2       79.01       91.74     11.89 o 
 -13   4   2       21.44       40.41      9.64 o 
 -12   4   2       26.42       40.65      7.52 o 
 -11   4   2       58.14       59.14      7.72 o 
 -10   4   2      895.03      916.58     17.02 o 
  -9   4   2      207.86      206.08      6.63 o 
  -8   4   2      931.29      955.63     14.32 o 
  -7   4   2      646.39      643.27     10.19 o 
  -6   4   2      468.10      524.63      8.47 o 
  -5   4   2      448.92      434.75      6.90 o 
  -4   4   2      863.60      947.48     12.92 o 
  -3   4   2     1117.04     1203.47     15.67 o 
  -2   4   2       35.02       29.70      2.07 o 
  -1   4   2        4.90        4.94      1.54 o 
   0   4   2     1488.47     1528.71     24.35 o 
   1   4   2     1680.00     1586.70     22.74 o 
   2   4   2      252.14      247.91      5.42 o 
   3   4   2     1400.73     1336.55     19.19 o 
   4   4   2     1269.88     1455.22     20.91 o 
   5   4   2     2543.06     2457.16     37.30 o 
   6   4   2        9.83        2.29      2.48 o 
   7   4   2     1485.50     1519.22     29.12 o 
   8   4   2      529.43      558.39     13.74 o 
   9   4   2      566.39      519.85     16.39 o 
  10   4   2       92.97       88.59      8.66 o 
  11   4   2      292.56      272.22     11.27 o 
  12   4   2      297.08      304.05     12.57 o 
  13   4   2      201.50      221.98     15.64 o 
  14   4   2        0.46       -0.12      8.39 o 
  15   4   2       78.57       84.82     13.15 o 
  16   4   2        9.82       13.13     12.99 o 
 -17   5   2      109.50      103.09     23.60 o 
 -16   5   2      347.29      417.55     31.93 o 
 -15   5   2       94.35      113.50     19.44 o 
 -14   5   2      143.78      163.14     15.10 o 
 -13   5   2       88.90      116.95     21.69 o 
 -12   5   2      474.68      492.98     16.76 o 
 -11   5   2     1559.13     1582.10     35.48 o 
 -10   5   2      305.16      321.69     11.31 o 
  -9   5   2       73.55       81.01      5.26 o 
  -8   5   2      905.06      898.14     14.74 o 
  -7   5   2      144.01      157.36      4.40 o 
  -6   5   2     1549.68     1503.13     19.53 o 
  -5   5   2      159.74      106.66      3.54 o 
  -4   5   2     3242.96     3240.45     41.94 o 
  -3   5   2    13288.35    12996.06    161.58 o 
  -2   5   2      488.97      480.74      7.74 o 
  -1   5   2    13644.49    14207.48    176.34 o 
   0   5   2     1139.84     1265.31     18.91 o 
   1   5   2     8691.41     9114.71    121.23 o 
   2   5   2     1631.32     1585.89     25.24 o 
   3   5   2      174.28      140.50      4.31 o 
   4   5   2     2368.33     2237.89     31.16 o 
   5   5   2        6.68       10.16      2.39 o 
   6   5   2     1026.39     1046.29     21.50 o 
   7   5   2      746.17      748.01     19.74 o 
   8   5   2       36.44       34.10      6.75 o 
   9   5   2      432.59      445.15     15.78 o 
  10   5   2     1349.88     1305.93     31.42 o 
  11   5   2      242.70      228.04     12.53 o 
  12   5   2       20.82       18.53      7.57 o 
  13   5   2      267.10      265.68     12.85 o 
  14   5   2      174.58      214.77     15.55 o 
  15   5   2       67.56       47.31     25.55 o 
  16   5   2      108.35      134.94     15.70 o 
 -17   6   2        2.08      -14.23     21.17 o 
 -16   6   2      123.92      123.91     22.91 o 
 -15   6   2        9.67       16.66     18.40 o 
 -14   6   2      628.33      598.38     35.40 o 
 -13   6   2      465.09      475.30     21.22 o 
 -12   6   2      518.23      556.07     22.38 o 
 -11   6   2      641.58      587.50     18.28 o 
 -10   6   2      611.39      674.12     19.18 o 
  -9   6   2     2649.42     2673.37     48.55 o 
  -8   6   2     2956.45     2943.00     59.34 o 
  -7   6   2     4091.24     3981.62     54.85 o 
  -6   6   2       10.67       16.31      3.54 o 
  -5   6   2     4014.59     3982.40     51.48 o 
  -4   6   2       31.62       45.43      3.01 o 
  -3   6   2     2780.60     2838.69     37.39 o 
  -2   6   2     3456.85     3590.49     49.51 o 
  -1   6   2       55.15       88.49      4.99 o 
   0   6   2     2541.95     2682.30     38.21 o 
   1   6   2     3649.24     3493.15     48.21 o 
   2   6   2       23.02       24.79      2.97 o 
   3   6   2     7118.61     7097.01     93.65 o 
   4   6   2       11.21        9.58      2.89 o 
   5   6   2     6219.03     5976.50     96.70 o 
   6   6   2     2550.89     2475.38     50.53 o 
   7   6   2     1723.41     1702.03     37.11 o 
   8   6   2     1645.87     1587.67     35.63 o 
   9   6   2      259.88      272.77     12.41 o 
  10   6   2      531.64      548.16     18.52 o 
  11   6   2       85.58       79.51     15.78 o 
  12   6   2      242.62      211.55     13.42 o 
  13   6   2       25.90       23.79     11.90 o 
  14   6   2       17.45       16.39     12.32 o 
  15   6   2        3.96       -1.22     11.58 o 
 -16   7   2      198.02      209.29     28.81 o 
 -15   7   2        3.62       16.66     18.74 o 
 -14   7   2      309.82      372.08     30.54 o 
 -13   7   2      449.20      400.54     30.54 o 
 -12   7   2      400.49      397.05     26.55 o 
 -11   7   2       28.99       30.11      8.73 o 
 -10   7   2      438.11      438.07     15.74 o 
  -9   7   2      185.67      176.39     13.24 o 
  -8   7   2       98.81       93.19      7.25 o 
  -7   7   2      346.05      335.94     13.24 o 
  -6   7   2     1659.29     1621.67     25.10 o 
  -5   7   2     2186.42     2138.60     29.32 o 
  -4   7   2     2662.67     2610.14     35.00 o 
  -3   7   2     8830.12     8691.52    109.31 o 
  -2   7   2       16.84       25.32      3.08 o 
  -1   7   2     6865.20     6566.56     89.69 o 
   0   7   2      235.65      229.25      6.78 o 
   1   7   2     4563.75     4558.49     76.49 o 
   2   7   2     1050.52      984.33     17.53 o 
   3   7   2     1626.89     1770.25     28.24 o 
   4   7   2     2190.03     2219.19     38.51 o 
   5   7   2       71.78       63.49      7.12 o 
   6   7   2       31.71       28.66      6.64 o 
   7   7   2      211.35      209.34     11.46 o 
   8   7   2       51.73       60.59      8.36 o 
   9   7   2      506.37      516.46     18.57 o 
  10   7   2      136.33      161.04     15.79 o 
  11   7   2      511.95      508.63     19.93 o 
  12   7   2      482.95      510.31     25.79 o 
  13   7   2      153.46      157.39     17.64 o 
  14   7   2      186.29      232.33     22.20 o 
 -16   8   2        1.66       18.40     22.91 o 
 -15   8   2       11.81       -5.90     21.17 o 
 -14   8   2       87.50       66.99     20.83 o 
 -13   8   2      182.38      163.83     22.56 o 
 -12   8   2      689.42      690.71     39.92 o 
 -11   8   2        8.29        5.24      9.76 o 
 -10   8   2      955.76      978.79     25.76 o 
  -9   8   2      161.94      170.78     10.57 o 
  -8   8   2      352.51      341.35     12.29 o 
  -7   8   2     1880.21     1846.86     35.74 o 
  -6   8   2       64.44       56.83      5.82 o 
  -5   8   2      770.18      732.73     13.90 o 
  -4   8   2        6.10        2.44      3.66 o 
  -3   8   2      228.32      239.24      6.54 o 
  -2   8   2      636.85      643.35     11.56 o 
  -1   8   2      364.72      325.47      8.59 o 
   0   8   2     1142.92     1124.32     18.85 o 
   1   8   2     2588.65     2522.69     36.95 o 
   2   8   2       22.84       14.46      3.66 o 
   3   8   2     1555.74     1567.99     29.82 o 
   4   8   2       77.56       46.41      7.04 o 
   5   8   2     1329.04     1318.04     52.90 o 
   6   8   2      379.90      362.80     14.25 o 
   7   8   2     1049.05     1075.57     39.12 o 
   8   8   2      211.75      224.25     15.05 o 
   9   8   2       23.09       30.35      8.86 o 
  10   8   2       88.60       79.51     10.53 o 
  11   8   2      115.11      120.72     15.06 o 
  12   8   2        4.56        2.13     12.88 o 
  13   8   2        4.00       -9.65     21.69 o 
  14   8   2        8.37        0.65     16.15 o 
 -15   9   2       32.53       16.66     22.91 o 
 -14   9   2        4.06       21.17     20.13 o 
 -13   9   2      170.68      246.43     27.07 o 
 -12   9   2        7.65       15.62     17.01 o 
 -11   9   2       61.84       62.48     19.09 o 
 -10   9   2        4.73       11.55      8.18 o 
  -9   9   2       62.08       67.24     11.68 o 
  -8   9   2       27.08       24.11      8.31 o 
  -7   9   2       55.94       56.11      7.49 o 
  -6   9   2       10.40        4.67      6.33 o 
  -5   9   2       25.54       24.87      5.77 o 
  -4   9   2       41.85       33.80      4.93 o 
  -3   9   2       93.34       92.26      5.85 o 
  -2   9   2     1148.38     1125.75     19.39 o 
  -1   9   2       57.73       74.21      5.32 o 
   0   9   2      174.49      172.96      6.75 o 
   1   9   2     1258.80     1238.20     23.10 o 
   2   9   2       15.09       14.27      5.43 o 
   3   9   2       34.49       25.50      6.27 o 
   4   9   2        2.63        4.95      6.59 o 
   5   9   2        0.89       -6.86      6.86 o 
   6   9   2        1.68        4.39      7.36 o 
   7   9   2       40.75       31.20      8.54 o 
   8   9   2        0.75       -1.04      8.30 o 
   9   9   2      118.60      118.98     17.69 o 
  10   9   2       52.46       52.20     14.08 o 
  11   9   2       42.75       37.80     14.42 o 
  12   9   2       16.17       17.26     15.97 o 
  13   9   2        0.91       -8.26     16.49 o 
 -14  10   2       33.16       76.36     23.60 o 
 -13  10   2       19.45       45.82     21.52 o 
 -12  10   2        5.44      -17.35     17.35 o 
 -11  10   2       16.02       31.93     19.44 o 
 -10  10   2      149.38      163.48     21.87 o 
  -9  10   2      300.84      336.18     20.05 o 
  -8  10   2       39.51       33.14      8.56 o 
  -7  10   2      220.16      196.32     11.82 o 
  -6  10   2       55.44       43.64      7.08 o 
  -5  10   2       20.41       19.73      6.44 o 
  -4  10   2       20.21       22.91      6.27 o 
  -3  10   2      550.89      546.52     16.63 o 
  -2  10   2      134.59      131.69     10.39 o 
  -1  10   2        0.26       -3.55      5.14 o 
   0  10   2      187.84      176.43      9.33 o 
   1  10   2      384.74      362.39     15.83 o 
   2  10   2       40.28       41.47      6.66 o 
   3  10   2       47.51       63.11      8.55 o 
   4  10   2       58.17       60.08     12.77 o 
   5  10   2      260.78      274.35     13.30 o 
   6  10   2       87.16       65.40      9.57 o 
   7  10   2      186.87      182.36     13.29 o 
   8  10   2       70.40       75.54     10.89 o 
   9  10   2        0.48      -11.81     11.81 o 
  10  10   2       52.68       59.08     44.43 o 
  11  10   2        7.21       -3.37     13.74 o 
  12  10   2       18.27       30.92     16.00 o 
 -12  11   2       17.34       19.44     20.13 o 
 -11  11   2      264.36      264.48     27.42 o 
 -10  11   2       63.02      111.76     20.83 o 
  -9  11   2       71.35       85.73     20.13 o 
  -8  11   2       85.69       74.67     19.26 o 
  -7  11   2        1.83       -0.26      9.51 o 
  -6  11   2      545.52      528.00     22.29 o 
  -5  11   2       93.69       96.65      9.30 o 
  -4  11   2     1025.29      971.04     29.84 o 
  -3  11   2     1788.12     1628.83     40.48 o 
  -2  11   2      195.78      186.91      8.88 o 
  -1  11   2     1786.40     1762.31     31.62 o 
   0  11   2       10.63       19.97      6.40 o 
   1  11   2     1554.07     1564.90     31.96 o 
   2  11   2      441.72      422.51     14.91 o 
   3  11   2      304.86      284.91     13.73 o 
   4  11   2      615.01      590.32     20.07 o 
   5  11   2        0.34        8.42      8.93 o 
   6  11   2       75.46       92.59     11.15 o 
   7  11   2      504.34      481.66     19.05 o 
   8  11   2        9.36       19.96     13.29 o 
   9  11   2      269.10      281.79     21.68 o 
  10  11   2       68.68       67.88     18.05 o 
  11  11   2      106.49      156.55     19.35 o 
 -11  12   2       98.87       84.69     22.56 o 
 -10  12   2      458.75      495.30     35.06 o 
  -9  12   2      126.29      109.68     21.17 o 
  -8  12   2      798.27      756.85     32.58 o 
  -7  12   2      931.17      941.12     36.18 o 
  -6  12   2       58.76       75.75     10.38 o 
  -5  12   2     1264.42     1266.56     31.30 o 
  -4  12   2      142.90      136.26     11.08 o 
  -3  12   2      240.62      233.47     12.69 o 
  -2  12   2      405.91      389.90     15.24 o 
  -1  12   2      136.88      122.93     12.32 o 
   0  12   2     1128.43     1058.55     22.67 o 
   1  12   2     1107.67     1050.62     24.28 o 
   2  12   2      195.88      201.25     15.28 o 
   3  12   2     1402.01     1368.61     62.82 o 
   4  12   2       28.66       29.22     10.07 o 
   5  12   2     1807.23     1863.23     62.57 o 
   6  12   2      138.86      145.86     19.26 o 
   7  12   2      889.83      917.37     60.74 o 
   8  12   2      183.11      172.86     22.39 o 
   9  12   2      124.48      140.02     22.39 o 
  -9  13   2       25.68        2.78     19.09 o 
  -8  13   2      182.34      211.03     27.07 o 
  -7  13   2       20.52       36.99     17.01 o 
  -6  13   2      399.83      394.85     20.79 o 
  -5  13   2      197.98      222.81     13.51 o 
  -4  13   2      314.51      330.54     20.09 o 
  -3  13   2     1525.83     1394.17     32.75 o 
  -2  13   2      500.78      506.26     21.49 o 
  -1  13   2     1370.58     1330.07     31.67 o 
   0  13   2       11.46        4.76      7.98 o 
   1  13   2     1239.49     1277.77     57.48 o 
   2  13   2      292.55      294.71     15.60 o 
   3  13   2      330.07      376.13     18.30 o 
   4  13   2      228.90      253.65     15.24 o 
   5  13   2        1.71       -7.71     13.28 o 
   6  13   2       14.62       26.98     16.04 o 
   7  13   2       23.56       12.18     16.49 o 
  -6  14   2       34.34       45.17     26.38 o 
  -5  14   2      311.90      323.46     33.45 o 
  -4  14   2        2.58      -10.77     14.73 o 
  -3  14   2      122.77      162.33     13.41 o 
  -2  14   2      151.19      142.06     12.81 o 
  -1  14   2       60.59       62.10     11.21 o 
   0  14   2      108.27      105.72     17.14 o 
   1  14   2      356.46      362.56     43.21 o 
   2  14   2        2.16        1.34     10.73 o 
   3  14   2      245.87      257.59     16.01 o 
   4  14   2       74.74       80.18     16.24 o 
 -19   1   3        8.11        8.93     15.34 o 
 -18   1   3       40.77       44.77     14.23 o 
 -17   1   3        3.72        4.92     12.55 o 
 -16   1   3        7.95       20.58     12.02 o 
 -15   1   3       12.85       10.27      8.12 o 
 -14   1   3      199.21      210.10     10.15 o 
 -13   1   3      138.23      124.83      7.49 o 
 -12   1   3      460.73      482.75      9.19 o 
 -11   1   3      436.54      460.17      8.57 o 
 -10   1   3      256.62      260.62      6.14 o 
  -9   1   3      637.71      630.55      9.53 o 
  -8   1   3      437.31      489.10      7.73 o 
  -7   1   3     9050.67     9326.49    102.09 o 
  -6   1   3       55.11       75.34      2.38 o 
  -5   1   3     2055.71     1975.88     24.11 o 
  -4   1   3     6002.88     6259.27     68.64 o 
  -3   1   3     3266.05     3700.19     39.32 o 
  -2   1   3      715.80      709.15      9.05 o 
  -1   1   3        0.59        5.05      2.43 o 
   0   1   3     2096.06     2118.74     23.74 o 
   1   1   3     2443.38     2465.30     27.41 o 
   2   1   3       68.03       97.75      2.80 o 
   3   1   3     2878.12     2900.15     39.25 o 
   4   1   3     2924.26     3073.95     46.21 o 
   5   1   3     1296.54     1310.99     24.28 o 
   6   1   3      300.18      241.41     16.15 o 
   7   1   3      348.34      347.31     10.70 o 
   8   1   3      617.86      585.15     13.96 o 
   9   1   3      145.33      126.51      6.68 o 
  10   1   3      452.13      407.14     13.17 o 
  11   1   3       72.23       78.59      8.36 o 
  12   1   3      352.49      351.15     13.41 o 
  13   1   3        4.59       11.77      7.91 o 
  14   1   3       90.66       92.30     10.62 o 
  15   1   3        0.82        4.21      9.68 o 
  16   1   3        0.96       10.82      9.38 o 
 -18   2   3       64.99       92.15     16.80 o 
 -17   2   3      243.89      219.22     18.53 o 
 -16   2   3      448.44      473.35     18.88 o 
 -15   2   3      489.87      486.12     18.52 o 
 -14   2   3       70.92       71.62      8.87 o 
 -13   2   3     1654.99     1597.38     31.38 o 
 -12   2   3        9.81       15.87      5.24 o 
 -11   2   3      810.75      770.68     11.81 o 
 -10   2   3      334.72      343.36      6.56 o 
  -9   2   3      291.30      282.96      5.54 o 
  -8   2   3     3809.98     3784.07     40.30 o 
  -7   2   3      958.12      980.26     12.32 o 
  -6   2   3       32.42       45.50      2.60 o 
  -5   2   3     6975.40     7182.97     80.50 o 
  -4   2   3      115.11      130.58      3.20 o 
  -3   2   3     1692.51     1498.81     17.69 o 
  -2   2   3       84.99      110.56      2.58 o 
  -1   2   3    20338.69    19519.01    203.80 o 
   0   2   3     5884.10     5725.70     61.88 o 
   1   2   3     4504.72     4367.74     47.60 o 
   2   2   3     1686.24     1471.09     23.17 o 
   3   2   3     2134.33     2136.49     29.76 o 
   4   2   3     1396.15     1202.17     18.11 o 
   5   2   3      906.89     1094.18     18.86 o 
   6   2   3     2943.05     2874.76     49.16 o 
   7   2   3     1294.86     1325.96     22.33 o 
   8   2   3       35.10       37.30      6.57 o 
   9   2   3      327.76      312.30     11.07 o 
  10   2   3      196.60      197.61      9.74 o 
  11   2   3        9.51        5.90      7.01 o 
  12   2   3     1364.23     1410.92     30.22 o 
  13   2   3      185.71      185.33     12.32 o 
  14   2   3      288.03      301.35     13.96 o 
  15   2   3       35.24       49.10     10.40 o 
  16   2   3      181.38      175.37     13.51 o 
 -18   3   3      265.53      245.65     46.86 o 
 -17   3   3      259.51      280.79     37.49 o 
 -16   3   3        1.16        1.95     12.63 o 
 -15   3   3       31.95       37.76      9.82 o 
 -14   3   3      198.19      182.09     11.61 o 
 -13   3   3       66.40       69.51     14.50 o 
 -12   3   3      350.49      379.71     12.64 o 
 -11   3   3      911.44      912.28     27.50 o 
 -10   3   3      722.13      788.66     18.24 o 
  -9   3   3     5939.82     5887.95     74.32 o 
  -8   3   3       77.41       78.02      3.12 o 
  -7   3   3     8546.29     8313.81    105.66 o 
  -6   3   3      645.21      694.75     10.66 o 
  -5   3   3    10277.11    10212.30    131.40 o 
  -4   3   3     5367.34     5669.88     68.40 o 
  -3   3   3     4343.21     4661.07     54.97 o 
  -2   3   3     1776.72     1816.00     21.04 o 
  -1   3   3       71.71      110.77      3.52 o 
   0   3   3     7490.78     7984.91     91.84 o 
   1   3   3       36.01       57.76      3.45 o 
   2   3   3      289.11      343.58      6.89 o 
   3   3   3    10373.20    10235.05    147.51 o 
   4   3   3     2417.40     2349.52     36.29 o 
   5   3   3     3136.31     3201.52     48.51 o 
   6   3   3     1810.17     1727.33     27.07 o 
   7   3   3     1859.83     1832.49     30.03 o 
   8   3   3     5862.63     5558.09     83.01 o 
   9   3   3        4.56       17.07      6.06 o 
  10   3   3     4385.41     4225.95     72.27 o 
  11   3   3      245.70      264.58     13.58 o 
  12   3   3       89.49       93.56     13.33 o 
  13   3   3       22.80       25.46      9.01 o 
  14   3   3       38.11       27.27      9.64 o 
  15   3   3       32.72       35.38     11.37 o 
  16   3   3       12.60       15.79     15.16 o 
 -18   4   3        2.13       17.01     20.83 o 
 -17   4   3        7.59       -3.03     10.83 o 
 -16   4   3      325.98      362.60     35.29 o 
 -15   4   3      372.32      357.62     34.09 o 
 -14   4   3      465.88      546.00     46.34 o 
 -13   4   3     1255.64     1290.65     37.27 o 
 -12   4   3        1.51        0.55      8.69 o 
 -11   4   3     2637.81     2605.98     47.18 o 
 -10   4   3      127.11      137.37      7.10 o 
  -9   4   3     2464.93     2435.84     42.61 o 
  -8   4   3     1195.79     1221.77     19.71 o 
  -7   4   3      100.03      117.38      5.27 o 
  -6   4   3      241.21      245.27      6.08 o 
  -5   4   3     1257.77     1254.68     17.25 o 
  -4   4   3      180.79      225.64      6.40 o 
  -3   4   3     3647.94     3705.64     44.76 o 
  -2   4   3      400.91      355.19      7.16 o 
  -1   4   3     7372.59     7111.34     88.76 o 
   0   4   3     2566.75     2304.01     30.26 o 
   1   4   3     1619.44     1501.19     21.96 o 
   2   4   3    12036.13    11801.80    173.42 o 
   3   4   3     8719.26     9242.86    133.76 o 
   4   4   3     2856.59     2740.20     42.19 o 
   5   4   3       28.41       32.26      4.27 o 
   6   4   3     2746.23     2757.02     48.43 o 
   7   4   3       21.28       24.06      4.78 o 
   8   4   3      583.49      573.31     15.39 o 
   9   4   3      154.60      179.95      9.28 o 
  10   4   3       11.99        3.24      6.30 o 
  11   4   3      184.74      166.53     10.55 o 
  12   4   3      427.89      444.26     15.77 o 
  13   4   3        2.49       18.93      8.76 o 
  14   4   3      607.25      667.02     21.07 o 
  15   4   3       13.83       25.17     11.77 o 
 -17   5   3       32.70       25.73     14.81 o 
 -16   5   3       45.21       46.47     11.28 o 
 -15   5   3        1.36      -10.40     10.43 o 
 -14   5   3        4.35        5.98     10.92 o 
 -13   5   3       47.88       63.09     20.13 o 
 -12   5   3        7.42       10.07      9.33 o 
 -11   5   3     1571.87     1486.60     40.13 o 
 -10   5   3      387.44      377.12     12.18 o 
  -9   5   3      393.40      376.44      9.13 o 
  -8   5   3       41.33       34.17      3.87 o 
  -7   5   3     2545.13     2571.03     35.20 o 
  -6   5   3      130.21      132.52      4.46 o 
  -5   5   3     5480.15     5635.48     63.59 o 
  -4   5   3     1695.98     1838.60     25.56 o 
  -3   5   3     1522.18     1600.61     22.37 o 
  -2   5   3      384.13      389.73      6.97 o 
  -1   5   3      349.55      391.05      7.44 o 
   0   5   3       92.80       87.11      5.72 o 
   1   5   3        9.88        7.54      2.57 o 
   2   5   3      278.74      282.30      6.61 o 
   3   5   3      125.05      132.41      5.88 o 
   4   5   3      276.37      252.26      8.25 o 
   5   5   3      319.67      320.43      9.89 o 
   6   5   3      334.76      307.72     10.06 o 
   7   5   3      523.55      526.01     16.56 o 
   8   5   3     1039.86      946.74     24.55 o 
   9   5   3       67.18       64.30     16.14 o 
  10   5   3     1261.12     1178.24     26.02 o 
  11   5   3       11.03       13.37      8.19 o 
  12   5   3      426.57      422.75     15.65 o 
  13   5   3        5.14        0.99     10.12 o 
  14   5   3       50.76       35.60     10.52 o 
  15   5   3       31.18       37.48     13.85 o 
 -17   6   3       10.97        6.32     14.70 o 
 -16   6   3       31.00       57.27     21.17 o 
 -15   6   3        1.99       -7.19     12.32 o 
 -14   6   3        3.68        6.21     11.22 o 
 -13   6   3       57.72       58.22     11.75 o 
 -12   6   3      589.38      593.91     22.58 o 
 -11   6   3       39.86       30.44      9.81 o 
 -10   6   3        1.89        1.74     11.11 o 
  -9   6   3       14.80       15.65      5.46 o 
  -8   6   3      169.50      170.73      7.98 o 
  -7   6   3        5.87        3.88      3.26 o 
  -6   6   3       27.95       35.16      2.99 o 
  -5   6   3       35.75       52.38      3.28 o 
  -4   6   3      456.01      480.64      8.47 o 
  -3   6   3        2.63       14.53      2.52 o 
  -2   6   3      135.75      171.30      4.81 o 
  -1   6   3      549.30      657.46     10.97 o 
   0   6   3        0.43       18.50      4.34 o 
   1   6   3       98.91      124.62      4.71 o 
   2   6   3      154.30      155.27      6.91 o 
   3   6   3        0.93        2.48      3.45 o 
   4   6   3      568.37      570.11     12.23 o 
   5   6   3        3.79       -0.88      5.37 o 
   6   6   3      114.36      117.81      8.69 o 
   7   6   3      118.89      111.39      9.65 o 
   8   6   3      370.69      308.25     13.08 o 
   9   6   3        4.65        0.61      7.48 o 
  10   6   3       41.19       33.89     11.32 o 
  11   6   3       59.66       64.70     10.47 o 
  12   6   3       56.47       70.92     10.13 o 
  13   6   3        2.09       -6.97      9.56 o 
  14   6   3        4.52       11.87     15.28 o 
 -16   7   3       55.22       62.13     22.91 o 
 -15   7   3       26.48      -18.74     18.74 o 
 -14   7   3       10.70        4.21     11.04 o 
 -13   7   3       81.35       78.44     12.13 o 
 -12   7   3       17.38       19.53     10.48 o 
 -11   7   3       53.28       51.27     10.87 o 
 -10   7   3      318.07      335.11     16.44 o 
  -9   7   3      647.41      686.97     19.84 o 
  -8   7   3       40.12       47.18      6.44 o 
  -7   7   3     2368.86     2404.45     40.52 o 
  -6   7   3      135.98      131.22      6.00 o 
  -5   7   3      706.60      692.18     12.94 o 
  -4   7   3      650.22      673.74     11.67 o 
  -3   7   3      222.80      225.09      6.22 o 
  -2   7   3      620.53      628.75     11.30 o 
  -1   7   3     1412.92     1579.23     22.40 o 
   0   7   3      852.88      867.37     14.84 o 
   1   7   3      208.88      175.25      6.36 o 
   2   7   3      183.13      197.12      6.00 o 
   3   7   3      999.76     1013.54     18.36 o 
   4   7   3      109.04      106.46      7.15 o 
   5   7   3       66.77       66.98      7.32 o 
   6   7   3      101.94       78.36      8.46 o 
   7   7   3       21.15       27.25      7.90 o 
   8   7   3      480.62      499.09     27.89 o 
   9   7   3       14.74       18.81      8.61 o 
  10   7   3      244.39      262.46     13.90 o 
  11   7   3        6.72        5.62      9.39 o 
  12   7   3       71.94       78.39     10.46 o 
  13   7   3        0.62       -3.77     12.26 o 
  14   7   3       28.42       13.74     13.07 o 
 -16   8   3      126.22      118.36     26.73 o 
 -15   8   3      365.01      375.20     32.28 o 
 -14   8   3      163.18      198.19     25.34 o 
 -13   8   3      583.93      607.06     37.14 o 
 -12   8   3       13.24       17.90     10.48 o 
 -11   8   3      470.95      530.24     22.62 o 
 -10   8   3       51.74       63.41     10.17 o 
  -9   8   3      610.30      610.81     46.51 o 
  -8   8   3       13.99       12.17     11.30 o 
  -7   8   3        1.68        1.10      5.43 o 
  -6   8   3      160.99      161.03      8.08 o 
  -5   8   3      162.71      164.93      7.91 o 
  -4   8   3       94.49       96.12      5.37 o 
  -3   8   3      633.61      589.51     11.66 o 
  -2   8   3       69.92       93.58      4.84 o 
  -1   8   3     3733.75     3602.56     47.66 o 
   0   8   3     2550.78     2498.38     39.67 o 
   1   8   3     2026.79     1989.73     35.55 o 
   2   8   3      906.56      869.01     21.74 o 
   3   8   3     1026.31     1074.96     22.81 o 
   4   8   3     1163.37     1179.23     30.51 o 
   5   8   3      610.35      635.36     38.99 o 
   6   8   3     3479.53     3382.20     93.31 o 
   7   8   3      195.76      215.38     12.33 o 
   8   8   3       85.94       99.73     10.23 o 
   9   8   3      409.85      429.14     17.70 o 
  10   8   3       17.97       12.58     10.07 o 
  11   8   3       16.71       20.03     10.31 o 
  12   8   3      231.88      247.45     20.51 o 
  13   8   3        0.97        3.55     11.95 o 
 -15   9   3        5.15      -15.62     22.21 o 
 -14   9   3       21.05       19.09     21.17 o 
 -13   9   3        0.68       38.87     19.44 o 
 -12   9   3      185.36      183.96     23.25 o 
 -11   9   3      553.59      538.41     25.68 o 
 -10   9   3      272.25      292.99     16.50 o 
  -9   9   3     1400.13     1384.90     39.49 o 
  -8   9   3        9.04        7.42      7.43 o 
  -7   9   3     4232.51     4157.30     67.37 o 
  -6   9   3       98.60      104.75      7.52 o 
  -5   9   3     2635.20     2638.65     44.67 o 
  -4   9   3     1416.34     1366.31     26.60 o 
  -3   9   3      332.18      380.93     10.22 o 
  -2   9   3      486.84      503.52     11.61 o 
  -1   9   3      808.11      837.20     14.64 o 
   0   9   3      784.66      844.27     19.84 o 
   1   9   3      128.84      116.30      7.83 o 
   2   9   3      777.45      811.27     27.27 o 
   3   9   3     2394.25     2325.69     43.73 o 
   4   9   3      606.84      586.18     16.25 o 
   5   9   3      570.83      608.04     24.04 o 
   6   9   3     1269.04     1222.85     57.99 o 
   7   9   3      691.20      696.61     22.01 o 
   8   9   3      868.91      905.24     46.31 o 
   9   9   3      184.82      192.59     13.63 o 
  10   9   3     1269.76     1336.20     42.73 o 
  11   9   3       22.12       35.90     15.01 o 
  12   9   3      314.10      304.61     23.77 o 
 -14  10   3      157.95      137.10     26.03 o 
 -13  10   3      500.93      487.31     37.14 o 
 -12  10   3       52.45       80.18     20.83 o 
 -11  10   3      608.73      655.30     39.92 o 
 -10  10   3        5.08       -5.40     12.67 o 
  -9  10   3      308.30      319.45     17.52 o 
  -8  10   3     1027.11     1021.78     32.27 o 
  -7  10   3       17.32        2.07      8.26 o 
  -6  10   3      248.66      247.12     18.36 o 
  -5  10   3      846.19      819.60     19.21 o 
  -4  10   3      239.30      219.38      9.82 o 
  -3  10   3     2656.62     2528.34     58.66 o 
  -2  10   3      566.63      548.05     19.33 o 
  -1  10   3     4155.37     4111.12     78.10 o 
   0  10   3      992.28      918.64     45.66 o 
   1  10   3      535.75      590.22     19.69 o 
   2  10   3     1035.89     1051.07     32.51 o 
   3  10   3      503.57      528.51     16.01 o 
   4  10   3     1248.10     1227.35     30.60 o 
   5  10   3       36.82       58.00     10.73 o 
   6  10   3      660.44      704.27     23.03 o 
   7  10   3       33.54       46.46     10.65 o 
   8  10   3        1.49       -5.25     10.15 o 
   9  10   3      162.83      186.87     14.21 o 
  10  10   3      131.76      158.99     28.11 o 
  11  10   3       46.77       38.36     15.51 o 
 -12  11   3      118.51      140.22     26.03 o 
 -11  11   3      275.28      239.14     26.73 o 
 -10  11   3       94.85       59.01     19.44 o 
  -9  11   3     1116.66     1103.84     35.63 o 
  -8  11   3       76.09       50.13     11.64 o 
  -7  11   3      228.78      234.51     12.83 o 
  -6  11   3      134.82      146.49     10.79 o 
  -5  11   3      330.61      364.31     14.41 o 
  -4  11   3      286.36      314.51     13.56 o 
  -3  11   3      421.87      399.80     15.08 o 
  -2  11   3       17.13       20.33      7.64 o 
  -1  11   3      133.51      123.27      8.84 o 
   0  11   3       56.00       64.25      7.99 o 
   1  11   3       16.31       23.80      7.51 o 
   2  11   3        2.02        1.10      7.19 o 
   3  11   3      288.51      277.65     12.69 o 
   4  11   3      139.77      137.30     12.13 o 
   5  11   3      195.32      189.39     13.29 o 
   6  11   3      390.52      385.04     17.52 o 
   7  11   3       72.48       64.89     12.01 o 
   8  11   3      575.26      570.32     64.38 o 
   9  11   3       76.79       65.23     17.26 o 
  10  11   3      132.67      174.69     20.01 o 
 -11  12   3        5.05       -9.37     20.83 o 
 -10  12   3        0.61       -8.33     19.78 o 
  -9  12   3        7.53       13.54     19.09 o 
  -8  12   3        6.11       15.71     12.15 o 
  -7  12   3        6.03        2.26     11.17 o 
  -6  12   3        7.74        4.66      8.68 o 
  -5  12   3       25.99       31.89      9.31 o 
  -4  12   3       65.46       70.32      9.82 o 
  -3  12   3      119.58      142.23     11.12 o 
  -2  12   3       61.43       67.16     10.36 o 
  -1  12   3       32.69       32.57     10.07 o 
   0  12   3       26.73       27.20      8.12 o 
   1  12   3       26.24       37.57      9.27 o 
   2  12   3       85.56      103.02     10.09 o 
   3  12   3       31.14       38.80     10.47 o 
   4  12   3      198.53      196.93     13.62 o 
   5  12   3        1.25        2.60     10.15 o 
   6  12   3       12.65       26.16     11.89 o 
   7  12   3       10.48        0.09     14.12 o 
   8  12   3       63.25       76.60     16.76 o 
  -9  13   3       98.08      119.75     23.60 o 
  -8  13   3       36.31        3.12     18.05 o 
  -7  13   3       58.94       86.31     18.22 o 
  -6  13   3        2.03      -10.94     10.94 o 
  -5  13   3       43.48       36.95     10.60 o 
  -4  13   3       38.44       29.89      9.98 o 
  -3  13   3       20.18       23.61     10.29 o 
  -2  13   3       55.24       21.71     10.49 o 
  -1  13   3        4.13       -4.64     10.25 o 
   0  13   3      124.22      130.36     16.97 o 
   1  13   3       31.33       14.80     10.92 o 
   2  13   3       31.75       24.52     10.65 o 
   3  13   3      257.51      269.39     23.33 o 
   4  13   3        9.71       12.52     13.09 o 
   5  13   3       82.85       87.98     12.98 o 
   6  13   3        1.56        2.91     15.17 o 
  -6  14   3      155.17      146.13     19.71 o 
  -5  14   3      127.06      100.09     14.16 o 
  -4  14   3       28.75       30.99     17.13 o 
  -3  14   3      362.85      364.36     26.75 o 
  -2  14   3        3.14       -3.61     11.66 o 
  -1  14   3      565.65      570.80     32.60 o 
   0  14   3      113.92      111.97     14.60 o 
   1  14   3      406.51      431.23     26.32 o 
   2  14   3      196.93      202.72     31.93 o 
   3  14   3       61.11       92.88     31.59 o 
 -19   0   4      470.82      521.67     38.53 o 
 -18   0   4        2.78      -19.09     19.09 o 
 -17   0   4      723.06      686.54     41.30 o 
 -16   0   4      102.14      100.31     20.13 o 
 -15   0   4       39.46       73.93     18.05 o 
 -14   0   4      258.11      177.36     20.48 o 
 -13   0   4        0.66       12.19      8.71 o 
 -12   0   4       15.44       13.04      6.10 o 
 -11   0   4      107.69      111.52      7.48 o 
 -10   0   4      588.46      595.47     16.02 o 
  -9   0   4     2694.62     2630.28     46.36 o 
  -8   0   4      322.88      360.65      9.88 o 
  -7   0   4     1266.38     1188.47     22.66 o 
  -6   0   4     2857.24     2995.80     54.50 o 
  -5   0   4     4033.24     4152.83     58.04 o 
  -4   0   4     3923.80     3673.02     55.83 o 
  -3   0   4      615.84      623.59     11.59 o 
  -2   0   4     9584.47     9227.02    136.04 o 
  -1   0   4      523.67      567.45     11.85 o 
   0   0   4     1876.90     1770.67     30.56 o 
   1   0   4      347.88      250.37      7.73 o 
   2   0   4     2235.54     2420.86     60.89 o 
   3   0   4     3853.90     3689.25     69.93 o 
   4   0   4        8.47        6.07      3.70 o 
   5   0   4     1078.31     1025.15     27.84 o 
   6   0   4     4192.71     4460.23    100.86 o 
   7   0   4       10.89        1.89      7.29 o 
   8   0   4      793.16      852.55     26.36 o 
   9   0   4       97.44      116.09     11.61 o 
  10   0   4      469.89      479.57     34.88 o 
  11   0   4      154.32      187.59     12.10 o 
  12   0   4     2278.81     2100.90     61.23 o 
  13   0   4       88.95      114.61     16.18 o 
  14   0   4       81.63       50.80     15.44 o 
  15   0   4      155.68      162.85     18.97 o 
 -19   1   4       13.02        3.89     14.81 o 
 -18   1   4       15.62        7.64     13.89 o 
 -17   1   4       78.90       81.03     23.60 o 
 -16   1   4       30.90        9.94     12.84 o 
 -15   1   4      176.09      159.81     15.16 o 
 -14   1   4       92.91       93.75      8.23 o 
 -13   1   4      810.22      837.73     25.84 o 
 -12   1   4      391.04      333.12     10.26 o 
 -11   1   4     1599.51     1570.82     24.14 o 
 -10   1   4     1360.59     1273.37     18.52 o 
  -9   1   4      666.25      660.73     10.30 o 
  -8   1   4       61.95       55.17      3.46 o 
  -7   1   4     2434.96     2541.69     33.02 o 
  -6   1   4     4668.99     4689.98     55.11 o 
  -5   1   4      171.82      146.54      4.41 o 
  -4   1   4     3210.96     3530.59     41.97 o 
  -3   1   4     6611.44     6723.03     70.62 o 
  -2   1   4      665.76      616.66      9.29 o 
  -1   1   4     3470.27     3541.65     41.88 o 
   0   1   4     3455.41     3318.93     37.33 o 
   1   1   4     2535.57     2683.64     30.12 o 
   2   1   4    10759.91    10702.22    120.97 o 
   3   1   4      357.27      330.21      6.33 o 
   4   1   4     6540.95     6462.19     85.54 o 
   5   1   4       16.66       10.79      3.45 o 
   6   1   4     1462.02     1377.20     28.31 o 
   7   1   4      404.77      377.46     12.03 o 
   8   1   4     1161.04     1106.30     23.43 o 
   9   1   4     1158.29     1162.63     25.85 o 
  10   1   4       16.99       16.38      6.99 o 
  11   1   4       39.40       17.09      7.53 o 
  12   1   4        3.15       -4.05      7.69 o 
  13   1   4      246.26      277.26     14.01 o 
  14   1   4      134.83      121.91     10.31 o 
  15   1   4        2.14       -0.85      9.40 o 
 -18   2   4        2.44        6.47     13.79 o 
 -17   2   4       26.47        9.48     31.06 o 
 -16   2   4        9.97       17.51     12.02 o 
 -15   2   4      122.87      106.61     11.22 o 
 -14   2   4        7.23       10.23      6.65 o 
 -13   2   4        1.78        3.53      6.27 o 
 -12   2   4       70.93       58.44      6.14 o 
 -11   2   4      256.55      262.79      8.99 o 
 -10   2   4      219.64      212.78      7.23 o 
  -9   2   4      781.12      768.32     10.47 o 
  -8   2   4      176.95      191.92      4.28 o 
  -7   2   4     4404.53     4549.89     58.40 o 
  -6   2   4     4505.77     4650.77     56.16 o 
  -5   2   4     1027.95     1036.46     13.24 o 
  -4   2   4     4768.45     5003.03     55.63 o 
  -3   2   4      269.84      259.60      6.68 o 
  -2   2   4     5573.95     5809.25     64.18 o 
  -1   2   4       36.57       49.29      2.18 o 
   0   2   4     1697.73     1705.75     19.85 o 
   1   2   4     1368.22     1339.48     16.04 o 
   2   2   4     1768.42     1816.06     22.34 o 
   3   2   4       11.73       14.15      2.85 o 
   4   2   4      650.90      706.17     12.39 o 
   5   2   4      120.66      142.01      6.06 o 
   6   2   4     1160.18     1120.96     20.33 o 
   7   2   4      791.77      761.98     15.80 o 
   8   2   4       13.78       21.19      6.14 o 
   9   2   4        5.98       14.27      6.44 o 
  10   2   4      271.67      256.24     11.52 o 
  11   2   4       71.43       75.95      8.98 o 
  12   2   4      296.62      250.56     20.48 o 
  13   2   4      412.27      405.24     15.71 o 
  14   2   4      115.05      112.19     11.62 o 
  15   2   4        3.06       -0.97     10.07 o 
 -18   3   4       16.66       23.96     28.46 o 
 -17   3   4       35.00       13.16     13.62 o 
 -16   3   4        2.77        1.91     12.27 o 
 -15   3   4      127.18       98.46     10.90 o 
 -14   3   4       23.40       20.51      8.67 o 
 -13   3   4      222.89      207.57     11.46 o 
 -12   3   4      250.06      251.17     10.10 o 
 -11   3   4      254.18      237.59      8.05 o 
 -10   3   4        7.64       15.12      4.81 o 
  -9   3   4        9.74       11.52      3.94 o 
  -8   3   4       26.16       26.66      4.07 o 
  -7   3   4       62.75       78.72      3.93 o 
  -6   3   4       74.45       75.55      3.70 o 
  -5   3   4      655.04      689.66     11.43 o 
  -4   3   4       23.23       23.57      1.95 o 
  -3   3   4      523.61      621.65      9.37 o 
  -2   3   4     1004.49     1081.42     13.58 o 
  -1   3   4      242.42      272.06      4.99 o 
   0   3   4     2128.60     2462.77     27.99 o 
   1   3   4      336.76      374.36      6.05 o 
   2   3   4       29.44       30.30      2.61 o 
   3   3   4      652.55      689.81     12.14 o 
   4   3   4      126.18      110.22      4.88 o 
   5   3   4       21.87       12.75      3.95 o 
   6   3   4      512.19      551.46     12.57 o 
   7   3   4      128.33      121.41      6.80 o 
   8   3   4        0.72       -4.48      4.48 o 
   9   3   4        0.23        1.01      6.07 o 
  10   3   4        0.55        6.49      7.28 o 
  11   3   4       28.13       20.43      7.93 o 
  12   3   4        0.39        2.13      8.11 o 
  13   3   4        2.69       -3.25      8.96 o 
  14   3   4       25.45       11.45      9.77 o 
  15   3   4       14.86       12.01     10.69 o 
 -18   4   4        8.09       23.02     18.57 o 
 -17   4   4       72.38       90.00     15.83 o 
 -16   4   4        9.84        3.80     10.06 o 
 -15   4   4      115.74      109.44     11.60 o 
 -14   4   4       71.57       90.61      9.98 o 
 -13   4   4       48.20       59.57      8.84 o 
 -12   4   4      186.21      190.80     13.48 o 
 -11   4   4       14.05       16.00      6.96 o 
 -10   4   4        1.98        1.81      5.37 o 
  -9   4   4        7.41        4.61      4.32 o 
  -8   4   4      109.27      122.29      5.15 o 
  -7   4   4      860.01      855.50     14.80 o 
  -6   4   4      961.27      991.38     15.49 o 
  -5   4   4     2458.35     2555.34     34.79 o 
  -4   4   4      183.44      152.65      3.87 o 
  -3   4   4       73.81      114.16      3.31 o 
  -2   4   4     2065.29     2169.58     26.68 o 
  -1   4   4      461.25      529.95     11.29 o 
   0   4   4      165.37      142.32      3.90 o 
   1   4   4      102.47       97.00      3.14 o 
   2   4   4       94.81       88.80      4.48 o 
   3   4   4        9.45        7.87      3.12 o 
   4   4   4      199.60      183.15      6.05 o 
   5   4   4      295.90      323.18      8.40 o 
   6   4   4      237.39      217.20      9.19 o 
   7   4   4        2.41       -3.66      5.41 o 
   8   4   4       57.00       40.53      6.72 o 
   9   4   4       63.85       52.82      7.57 o 
  10   4   4      469.41      480.79     15.88 o 
  11   4   4        7.82        6.69      7.91 o 
  12   4   4      267.05      249.91     18.44 o 
  13   4   4       26.73       17.58      9.59 o 
  14   4   4       39.15       39.92     10.60 o 
 -18   5   4       16.77      -19.09     22.56 o 
 -17   5   4      252.87      234.51     24.60 o 
 -16   5   4      237.15      221.67     14.55 o 
 -15   5   4      140.14      162.53     13.03 o 
 -14   5   4       31.35       39.55     14.81 o 
 -13   5   4     1001.85     1056.25     33.38 o 
 -12   5   4       32.08       47.54     10.18 o 
 -11   5   4     1439.40     1488.28     40.71 o 
 -10   5   4     1634.00     1628.82     31.69 o 
  -9   5   4      710.11      702.87     19.44 o 
  -8   5   4      664.42      651.19     11.97 o 
  -7   5   4      760.56      748.21     12.96 o 
  -6   5   4     1501.65     1524.11     22.37 o 
  -5   5   4       14.90       19.23      2.19 o 
  -4   5   4      700.49      840.41     12.01 o 
  -3   5   4     1428.56     1338.21     19.25 o 
  -2   5   4       70.40       53.10      3.36 o 
  -1   5   4     2766.71     2726.77     36.03 o 
   0   5   4     2656.33     2573.21     34.21 o 
   1   5   4      567.58      610.59      9.55 o 
   2   5   4     8173.17     8073.26    108.32 o 
   3   5   4       86.03       97.26      5.58 o 
   4   5   4     5439.71     5558.92    130.12 o 
   5   5   4      479.30      437.35     11.04 o 
   6   5   4     2027.70     1974.58     36.74 o 
   7   5   4     1311.76     1227.39     25.63 o 
   8   5   4      461.87      415.79     15.73 o 
   9   5   4      365.09      361.54     13.35 o 
  10   5   4        1.03        0.17      7.89 o 
  11   5   4        3.70       13.76      8.15 o 
  12   5   4       59.93       77.47     13.03 o 
  13   5   4       50.36       66.26     10.85 o 
  14   5   4       60.79       84.55     12.00 o 
 -17   6   4      388.37      431.11     25.10 o 
 -16   6   4       33.75       33.98     11.53 o 
 -15   6   4      495.90      507.72     40.78 o 
 -14   6   4      260.55      259.14     22.21 o 
 -13   6   4      122.52       93.58     12.51 o 
 -12   6   4       56.63       45.63     11.04 o 
 -11   6   4       23.91       15.65     12.15 o 
 -10   6   4       96.68       88.43     13.71 o 
  -9   6   4     1074.08     1102.53     32.19 o 
  -8   6   4      644.35      653.41     14.69 o 
  -7   6   4     3836.01     3762.16     50.53 o 
  -6   6   4     2748.07     2674.93     40.05 o 
  -5   6   4     3183.30     3150.87     41.63 o 
  -4   6   4     7947.91     7977.42    109.05 o 
  -3   6   4     1280.59     1340.22     19.65 o 
  -2   6   4     9160.28     9227.96    115.41 o 
  -1   6   4       78.47       93.36      4.38 o 
   0   6   4     5244.60     5355.94     68.07 o 
   1   6   4      284.09      307.87      8.61 o 
   2   6   4     1738.15     1919.58     37.87 o 
   3   6   4      424.09      404.69     10.50 o 
   4   6   4      342.26      286.38     10.97 o 
   5   6   4      589.95      617.34     17.47 o 
   6   6   4     1512.64     1407.52     36.88 o 
   7   6   4      337.86      320.93     13.79 o 
   8   6   4     1037.88     1058.61     26.20 o 
   9   6   4      190.23      190.04     11.12 o 
  10   6   4      647.25      642.51     19.05 o 
  11   6   4      586.72      632.30     19.74 o 
  12   6   4      577.68      557.55     19.25 o 
  13   6   4      581.72      644.63     21.56 o 
 -16   7   4        3.15        0.69     20.83 o 
 -15   7   4      328.62      352.00     20.48 o 
 -14   7   4        6.20       -7.22     14.06 o 
 -13   7   4      561.70      549.91     31.76 o 
 -12   7   4      296.79      269.26     16.80 o 
 -11   7   4     2246.91     2193.52     62.82 o 
 -10   7   4      441.67      471.04     25.86 o 
  -9   7   4      546.78      525.43     20.86 o 
  -8   7   4     1353.73     1295.17     34.82 o 
  -7   7   4      934.32      972.52     19.93 o 
  -6   7   4     1901.41     1973.54     31.14 o 
  -5   7   4      443.16      457.01     13.88 o 
  -4   7   4      230.27      228.99      7.41 o 
  -3   7   4     2179.35     2167.65     29.96 o 
  -2   7   4     1117.76     1103.59     17.08 o 
  -1   7   4      304.96      312.85      7.68 o 
   0   7   4     3780.86     3562.68     50.19 o 
   1   7   4     1648.50     1714.23     27.57 o 
   2   7   4     5650.93     5360.25    102.90 o 
   3   7   4     1371.15     1293.27     25.99 o 
   4   7   4     4081.44     4086.75     77.39 o 
   5   7   4      380.19      326.71     12.37 o 
   6   7   4      838.87      818.72     24.39 o 
   7   7   4      110.40      131.51     21.92 o 
   8   7   4      568.81      545.29     33.54 o 
   9   7   4      271.18      257.82     12.62 o 
  10   7   4        0.75       -7.97      7.97 o 
  11   7   4        5.69       13.04      9.81 o 
  12   7   4       27.44       23.95     10.02 o 
  13   7   4        2.26        5.71     10.32 o 
 -16   8   4        7.70       11.11     20.48 o 
 -15   8   4       22.19       35.40     20.13 o 
 -14   8   4        5.34        6.39     12.50 o 
 -13   8   4       35.89       37.60     11.56 o 
 -12   8   4       23.08       26.52     11.75 o 
 -11   8   4        6.70        5.21      9.92 o 
 -10   8   4        8.32       -1.07     14.06 o 
  -9   8   4      613.55      607.77     23.55 o 
  -8   8   4       17.07       19.12      7.78 o 
  -7   8   4      284.41      261.71     11.73 o 
  -6   8   4      619.32      632.03     21.90 o 
  -5   8   4      622.89      586.78     14.76 o 
  -4   8   4      725.79      709.63     18.10 o 
  -3   8   4      786.53      741.56     14.09 o 
  -2   8   4     4017.06     4071.08     62.63 o 
  -1   8   4       42.93       57.79      4.95 o 
   0   8   4      402.08      424.72     11.09 o 
   1   8   4      907.29      890.07     20.06 o 
   2   8   4       37.46       38.94      6.28 o 
   3   8   4      174.79      167.39      9.14 o 
   4   8   4       30.22       42.36      7.07 o 
   5   8   4       63.90       71.49      9.04 o 
   6   8   4      495.08      446.17     17.14 o 
   7   8   4       68.28       49.68      9.19 o 
   8   8   4      611.34      585.62     20.41 o 
   9   8   4       99.10       90.60     14.07 o 
  10   8   4       59.81       72.34     24.69 o 
  11   8   4       74.51       85.96     12.62 o 
  12   8   4      114.52       98.01     12.20 o 
 -15   9   4       13.77       37.49     23.25 o 
 -14   9   4       30.41       69.76     23.60 o 
 -13   9   4       10.20       -2.78     12.50 o 
 -12   9   4       83.74       64.16     13.39 o 
 -11   9   4       11.88       -6.00     10.67 o 
 -10   9   4        0.39        5.21     10.62 o 
  -9   9   4       11.08       11.04      9.81 o 
  -8   9   4       49.76       55.32      9.02 o 
  -7   9   4      202.66      186.49     12.15 o 
  -6   9   4       11.20        7.05      6.12 o 
  -5   9   4        0.32       -5.70      5.70 o 
  -4   9   4       23.96       17.69      5.97 o 
  -3   9   4      309.35      271.51     14.85 o 
  -2   9   4       61.79       62.64      6.05 o 
  -1   9   4      166.71      168.72     12.72 o 
   0   9   4        2.65       -4.06      5.71 o 
   1   9   4       31.15       24.17      6.58 o 
   2   9   4        8.08       -2.59      5.83 o 
   3   9   4        1.47       -0.13      6.50 o 
   4   9   4        3.07       -2.42      8.97 o 
   5   9   4        1.19       -3.34      7.70 o 
   6   9   4       72.89       34.49      9.68 o 
   7   9   4        0.26       10.20      9.09 o 
   8   9   4        0.49       -9.37      9.37 o 
   9   9   4       26.15       39.08     10.90 o 
  10   9   4        0.36        6.74     11.40 o 
  11   9   4        4.53      -10.02     10.35 o 
 -14  10   4       11.40       -3.47     22.21 o 
 -13  10   4        8.00      -16.31     20.48 o 
 -12  10   4       42.76       32.04     18.92 o 
 -11  10   4       84.88      111.63     14.21 o 
 -10  10   4       47.08       45.46     11.50 o 
  -9  10   4       67.25       74.72     30.72 o 
  -8  10   4       81.27       63.66     10.56 o 
  -7  10   4      221.65      225.87     13.92 o 
  -6  10   4      143.19      134.49     14.58 o 
  -5  10   4      460.70      498.30     14.79 o 
  -4  10   4      307.83      318.52     12.99 o 
  -3  10   4       11.93       -1.85      8.40 o 
  -2  10   4      525.58      525.50     30.02 o 
  -1  10   4      112.66      131.50      8.51 o 
   0  10   4      228.96      239.20     14.38 o 
   1  10   4       12.16        6.16      8.97 o 
   2  10   4       30.51       38.15      7.31 o 
   3  10   4       97.57      111.66     13.73 o 
   4  10   4       11.86       11.28      7.78 o 
   5  10   4      173.70      177.44     12.77 o 
   6  10   4       62.08       68.07     10.56 o 
   7  10   4       11.40        6.13     10.27 o 
   8  10   4       50.28       69.46     12.02 o 
   9  10   4        0.50       11.02     11.39 o 
  10  10   4       29.86       56.03     17.30 o 
 -12  11   4       31.84       25.68     21.87 o 
 -11  11   4      146.40      175.77     16.67 o 
 -10  11   4      329.02      356.15     20.69 o 
  -9  11   4       91.95       89.95     13.72 o 
  -8  11   4      169.81      212.43     17.18 o 
  -7  11   4       73.89       72.92     11.87 o 
  -6  11   4      292.30      315.77     16.16 o 
  -5  11   4      132.60      128.50     11.09 o 
  -4  11   4       83.00       96.29     16.07 o 
  -3  11   4      361.94      340.92     16.39 o 
  -2  11   4        0.06       -4.52      9.49 o 
  -1  11   4      502.83      478.20     18.87 o 
   0  11   4      301.16      271.45     13.23 o 
   1  11   4      342.05      365.52     33.42 o 
   2  11   4     1383.21     1389.43     55.26 o 
   3  11   4       75.09       88.18      9.24 o 
   4  11   4      854.61      890.24     26.53 o 
   5  11   4       85.58       90.04     11.92 o 
   6  11   4      378.91      399.52     19.72 o 
   7  11   4      111.35      126.31     13.74 o 
   8  11   4       83.82       97.98     13.60 o 
   9  11   4       93.07      116.62     19.07 o 
 -11  12   4        2.47       -3.47     19.44 o 
 -10  12   4        4.22       -6.59     17.70 o 
  -9  12   4       72.95       36.11     13.67 o 
  -8  12   4       45.80       20.17     11.23 o 
  -7  12   4      661.25      616.18     27.35 o 
  -6  12   4      317.62      294.07     16.38 o 
  -5  12   4      706.36      739.68     41.89 o 
  -4  12   4      735.92      714.50     24.76 o 
  -3  12   4      384.25      403.00     18.97 o 
  -2  12   4     1678.69     1664.17    102.64 o 
  -1  12   4        1.38       -9.83      9.83 o 
   0  12   4      794.17      806.65     26.21 o 
   1  12   4      221.66      202.11     27.14 o 
   2  12   4      105.43      143.26     10.98 o 
   3  12   4      246.19      238.48     15.38 o 
   4  12   4        3.68       -0.45     10.37 o 
   5  12   4      203.66      219.50     15.28 o 
   6  12   4      303.07      340.29     33.02 o 
   7  12   4       12.29       -2.83     12.04 o 
  -8  13   4      278.16      287.71     31.76 o 
  -7  13   4        7.54       16.42     12.06 o 
  -6  13   4      314.74      292.98     17.40 o 
  -5  13   4       19.98        9.18     11.57 o 
  -4  13   4       35.11       21.77     11.38 o 
  -3  13   4      217.55      215.52     15.78 o 
  -2  13   4      137.98      118.09     13.19 o 
  -1  13   4      221.62      200.40     15.07 o 
   0  13   4      549.00      537.95     22.35 o 
   1  13   4      102.88      128.86     14.45 o 
   2  13   4      863.42      865.34     50.30 o 
   3  13   4       20.72       21.23     11.78 o 
   4  13   4      368.73      386.97     22.18 o 
   5  13   4       44.44       34.10     12.70 o 
  -4  14   4      187.68      201.91     16.02 o 
  -3  14   4      182.43      218.21     23.54 o 
  -2  14   4      841.40      876.04     52.52 o 
  -1  14   4        1.03       14.97     12.30 o 
   0  14   4      297.02      327.45     19.36 o 
   1  14   4       68.19       71.14     14.52 o 
 -18   1   5        9.40       26.99     14.53 o 
 -17   1   5        3.32       15.45     14.23 o 
 -16   1   5       33.01       28.68     12.95 o 
 -15   1   5      136.10      116.90     14.70 o 
 -14   1   5      259.12      241.73     20.83 o 
 -13   1   5       31.56       15.78      8.21 o 
 -12   1   5      282.20      262.32     13.91 o 
 -11   1   5        7.13        2.76      6.08 o 
 -10   1   5      461.04      439.69     11.37 o 
  -9   1   5        8.28       13.58      3.18 o 
  -8   1   5      202.26      199.10      5.59 o 
  -7   1   5     1430.41     1471.73     19.55 o 
  -6   1   5      689.81      709.00     10.23 o 
  -5   1   5      737.42      745.04     10.47 o 
  -4   1   5     1466.43     1485.13     17.43 o 
  -3   1   5      162.20      178.01      4.16 o 
  -2   1   5      564.32      539.51      8.47 o 
  -1   1   5     1759.44     1763.97     21.20 o 
   0   1   5     2053.43     2121.55     26.38 o 
   1   1   5     1208.86     1139.03     15.36 o 
   2   1   5      212.04      190.56     10.06 o 
   3   1   5     2126.61     1985.13     28.44 o 
   4   1   5       23.86       28.19      5.14 o 
   5   1   5       69.29       47.20      5.76 o 
   6   1   5      469.50      493.27     31.76 o 
   7   1   5       54.97       49.09      6.59 o 
   8   1   5      202.54      205.67     10.05 o 
   9   1   5        0.16       -6.45      6.45 o 
  10   1   5      164.64      159.80     10.28 o 
  11   1   5      214.06      243.54     12.37 o 
  12   1   5       22.00       23.47      9.32 o 
  13   1   5      255.16      252.22     15.02 o 
  14   1   5       55.10       35.57     11.68 o 
 -18   2   5      125.08      110.00     16.68 o 
 -17   2   5       13.84       12.55     14.59 o 
 -16   2   5       24.05       25.66     13.87 o 
 -15   2   5      189.86      169.97     16.06 o 
 -14   2   5       43.56       32.78      9.01 o 
 -13   2   5      461.27      435.59     14.15 o 
 -12   2   5      169.10      185.90      9.17 o 
 -11   2   5     1431.63     1416.39     25.53 o 
 -10   2   5     3172.63     3270.35     51.09 o 
  -9   2   5        3.13        4.45      4.15 o 
  -8   2   5     9039.09     8967.78    120.67 o 
  -7   2   5     3156.15     3346.49     40.62 o 
  -6   2   5     1677.00     1614.21     19.96 o 
  -5   2   5      161.58      141.54      3.97 o 
  -4   2   5      988.81      943.75     12.64 o 
  -3   2   5     5125.75     5512.35     61.40 o 
  -2   2   5      104.24      135.38      3.86 o 
  -1   2   5     2347.78     2366.77     27.75 o 
   0   2   5     4247.26     4160.93     46.17 o 
   1   2   5      110.38      125.70      3.68 o 
   2   2   5      596.77      486.77      8.48 o 
   3   2   5        0.27        1.13      2.96 o 
   4   2   5     2508.24     2437.83     34.91 o 
   5   2   5     2207.72     2085.87     33.85 o 
   6   2   5     1688.68     1670.39     37.64 o 
   7   2   5     1797.59     1664.02     32.32 o 
   8   2   5       40.32       44.67      7.19 o 
   9   2   5      898.61      864.32     21.17 o 
  10   2   5        2.24        1.78      7.22 o 
  11   2   5      320.70      310.66     13.55 o 
  12   2   5       13.91       31.72     10.02 o 
  13   2   5        3.43       15.35      9.68 o 
  14   2   5        3.94        7.45     10.00 o 
 -18   3   5      108.04      109.39     16.68 o 
 -17   3   5      455.56      439.14     24.04 o 
 -16   3   5      486.82      444.87     23.68 o 
 -15   3   5      362.72      334.41     21.00 o 
 -14   3   5      452.88      465.50     32.14 o 
 -13   3   5      199.12      218.09     10.48 o 
 -12   3   5     1280.21     1242.92     25.99 o 
 -11   3   5      738.71      736.73     17.51 o 
 -10   3   5      258.20      239.69     12.06 o 
  -9   3   5       49.42       60.24      5.06 o 
  -8   3   5      841.39      852.49     16.68 o 
  -7   3   5      235.29      203.49      6.26 o 
  -6   3   5      659.98      654.36     11.60 o 
  -5   3   5      302.30      280.47      8.52 o 
  -4   3   5     7774.90     7472.21     82.62 o 
  -3   3   5      401.77      416.10      7.54 o 
  -2   3   5     4747.90     4586.18     51.65 o 
  -1   3   5      394.08      343.95      6.24 o 
   0   3   5     6737.59     6769.15     73.80 o 
   1   3   5     2715.65     2614.26     30.00 o 
   2   3   5     3101.72     3214.57     41.55 o 
   3   3   5     2546.70     2490.25     35.55 o 
   4   3   5      564.93      603.67     11.92 o 
   5   3   5     1558.41     1417.76     22.44 o 
   6   3   5      150.71      150.37      7.31 o 
   7   3   5      452.58      403.62     13.29 o 
   8   3   5     1477.11     1404.63     29.34 o 
   9   3   5      875.03      864.03     21.50 o 
  10   3   5       66.81       86.49      9.42 o 
  11   3   5      598.55      624.45     19.37 o 
  12   3   5       12.84        3.38      8.72 o 
  13   3   5     1031.21     1073.74     27.69 o 
  14   3   5        3.13        5.62     10.34 o 
 -18   4   5        6.18        7.20     18.22 o 
 -17   4   5        4.59       -6.94     22.91 o 
 -16   4   5        2.58        5.15     12.59 o 
 -15   4   5       70.88       66.34     12.20 o 
 -14   4   5      404.72      395.86     16.81 o 
 -13   4   5      252.83      245.50     26.94 o 
 -12   4   5       71.42       84.83     25.40 o 
 -11   4   5       98.23      108.48      7.74 o 
 -10   4   5     4550.17     4449.71     62.83 o 
  -9   4   5     1197.12     1151.80     19.76 o 
  -8   4   5     5090.86     5026.09     69.99 o 
  -7   4   5      102.89      112.76      5.10 o 
  -6   4   5     2086.26     2054.29     28.71 o 
  -5   4   5      469.87      493.51      8.47 o 
  -4   4   5     1021.54      993.73     13.43 o 
  -3   4   5      136.64      143.19      4.09 o 
  -2   4   5       47.45       63.39      3.10 o 
  -1   4   5      135.26      132.25      3.95 o 
   0   4   5      692.06      608.01      9.11 o 
   1   4   5      177.30      148.43      4.25 o 
   2   4   5     1544.06     1463.43     20.82 o 
   3   4   5     1409.05     1325.43     21.07 o 
   4   4   5     2375.07     2386.67     34.75 o 
   5   4   5     1728.94     1607.79     25.19 o 
   6   4   5      922.59      917.26     29.61 o 
   7   4   5     1836.80     1779.23     34.62 o 
   8   4   5      207.52      235.60     11.17 o 
   9   4   5      744.29      746.12     19.94 o 
  10   4   5       58.04       51.63      9.05 o 
  11   4   5      395.65      392.49     19.64 o 
  12   4   5        2.39       10.70      9.28 o 
  13   4   5       97.88       83.14     11.67 o 
 -17   5   5       42.77       58.43     15.46 o 
 -16   5   5        1.36       -3.81     10.65 o 
 -15   5   5      252.85      224.37     14.61 o 
 -14   5   5      100.35      103.71     11.02 o 
 -13   5   5       61.97       49.53      9.71 o 
 -12   5   5      344.17      322.59     20.49 o 
 -11   5   5        4.13       -7.07      7.07 o 
 -10   5   5       57.70       59.68      6.65 o 
  -9   5   5        7.49        3.93      4.75 o 
  -8   5   5      112.81      105.73      7.69 o 
  -7   5   5       36.85       25.98      4.43 o 
  -6   5   5      779.30      739.20     14.27 o 
  -5   5   5        2.82        3.71      2.48 o 
  -4   5   5     2566.48     2597.84     30.19 o 
  -3   5   5      380.73      407.75      7.19 o 
  -2   5   5     2771.52     2852.29     32.83 o 
  -1   5   5      942.82      954.27     12.90 o 
   0   5   5     2617.64     2677.73     35.07 o 
   1   5   5       79.39       72.37      4.23 o 
   2   5   5        0.79        1.19      3.37 o 
   3   5   5     1215.15     1205.86     20.71 o 
   4   5   5      472.72      484.73     14.28 o 
   5   5   5       25.18       23.70      6.72 o 
   6   5   5      140.14      138.19      8.88 o 
   7   5   5        1.24       14.70      6.96 o 
   8   5   5        3.71       -4.72      6.89 o 
   9   5   5      127.07      142.72     10.40 o 
  10   5   5       41.72       29.20      8.82 o 
  11   5   5      131.88      142.22     11.99 o 
  12   5   5       57.99       66.55     11.21 o 
  13   5   5       53.75       38.58     11.61 o 
 -17   6   5       23.11       23.60     12.26 o 
 -16   6   5       11.15       17.26     10.97 o 
 -15   6   5        2.93       13.89     18.16 o 
 -14   6   5       13.28        6.54      9.36 o 
 -13   6   5       11.75        9.37      9.21 o 
 -12   6   5       65.46       46.94     23.43 o 
 -11   6   5        4.49       15.83     10.07 o 
 -10   6   5        2.83       -6.91      8.71 o 
  -9   6   5       11.55       15.75     10.83 o 
  -8   6   5        3.75       -4.56      4.56 o 
  -7   6   5       25.42       21.49      4.65 o 
  -6   6   5       95.53      105.06      6.60 o 
  -5   6   5        1.11       -2.42      4.48 o 
  -4   6   5       53.35       68.23      3.74 o 
  -3   6   5      124.94      138.52      4.71 o 
  -2   6   5       69.29       90.25      6.07 o 
  -1   6   5      562.25      587.05      9.84 o 
   0   6   5        2.65       -0.91      3.24 o 
   1   6   5       31.75       27.25      3.85 o 
   2   6   5        7.75        4.27      3.63 o 
   3   6   5      634.13      611.44     13.74 o 
   4   6   5       11.42       10.90      5.21 o 
   5   6   5      573.81      537.61     21.11 o 
   6   6   5       58.33       63.85      7.71 o 
   7   6   5      210.58      179.70     10.28 o 
   8   6   5       30.06       31.99      8.07 o 
   9   6   5        0.27        4.55      7.92 o 
  10   6   5       19.81       28.58      9.14 o 
  11   6   5       32.39       26.83     10.67 o 
  12   6   5        1.53        7.89     10.13 o 
 -16   7   5       66.36       94.27     13.63 o 
 -15   7   5        0.20      -10.29     10.29 o 
 -14   7   5       24.41       18.89     12.10 o 
 -13   7   5       84.15       91.40     13.85 o 
 -12   7   5        3.71       -4.09     10.08 o 
 -11   7   5       25.22        6.59     14.06 o 
 -10   7   5       53.99       27.12     10.41 o 
  -9   7   5       35.32       48.71      8.47 o 
  -8   7   5       55.13       33.17      8.18 o 
  -7   7   5        4.09        1.48      5.99 o 
  -6   7   5      334.42      311.76     10.52 o 
  -5   7   5       31.65       26.26      5.82 o 
  -4   7   5      998.52      923.24     19.00 o 
  -3   7   5      139.36      141.35      6.43 o 
  -2   7   5      408.04      394.13     10.50 o 
  -1   7   5       48.54       47.23      4.79 o 
   0   7   5      610.91      623.92     12.85 o 
   1   7   5       98.57       99.07      8.52 o 
   2   7   5      967.30      956.61     21.02 o 
   3   7   5      130.48      120.65      7.96 o 
   4   7   5      247.01      225.81     10.29 o 
   5   7   5      160.77      165.17      8.38 o 
   6   7   5      237.91      207.23     10.94 o 
   7   7   5       21.77        6.13      7.59 o 
   8   7   5       12.57       20.53      8.35 o 
   9   7   5       98.28       89.95     13.48 o 
  10   7   5       15.48        3.79      9.43 o 
  11   7   5        7.31       -3.84      9.72 o 
  12   7   5       96.88      104.00     12.68 o 
 -15   8   5       22.30       50.06     13.64 o 
 -14   8   5       44.74       47.25     22.04 o 
 -13   8   5      297.52      330.09     31.24 o 
 -12   8   5      366.54      354.43     18.99 o 
 -11   8   5      418.29      408.50     24.30 o 
 -10   8   5     1147.70     1192.27     36.57 o 
  -9   8   5        0.93       12.72      8.53 o 
  -8   8   5     2097.57     2025.67     45.64 o 
  -7   8   5      236.76      228.94     12.69 o 
  -6   8   5      157.60      175.01     26.65 o 
  -5   8   5      166.35      166.59      9.95 o 
  -4   8   5      878.43      891.31     21.64 o 
  -3   8   5      199.41      220.39     13.43 o 
  -2   8   5       15.46       24.12      6.33 o 
  -1   8   5      760.16      794.88     18.98 o 
   0   8   5      505.51      479.40     13.95 o 
   1   8   5      644.89      580.90     20.75 o 
   2   8   5      264.75      260.73     10.95 o 
   3   8   5       29.63       28.30      6.92 o 
   4   8   5     1207.86     1252.50     26.77 o 
   5   8   5      230.17      262.71     11.49 o 
   6   8   5      607.61      620.54     37.29 o 
   7   8   5      816.05      815.87     39.29 o 
   8   8   5      194.70      192.68     21.79 o 
   9   8   5      486.39      525.95     18.39 o 
  10   8   5        0.94       -9.17      9.17 o 
  11   8   5      233.80      264.34     14.99 o 
 -14   9   5      417.79      436.01     23.95 o 
 -13   9   5       65.22       92.66     14.67 o 
 -12   9   5      242.74      219.21     17.17 o 
 -11   9   5       21.61       12.37     12.10 o 
 -10   9   5       62.51       62.05     11.86 o 
  -9   9   5      107.75      117.26     11.78 o 
  -8   9   5        0.22       -8.56      8.56 o 
  -7   9   5      407.62      408.56     16.88 o 
  -6   9   5     1461.89     1391.85     34.70 o 
  -5   9   5       60.75       72.36      8.40 o 
  -4   9   5     2666.49     2568.80     48.63 o 
  -3   9   5      320.63      299.03     12.19 o 
  -2   9   5      896.58      888.90     25.21 o 
  -1   9   5      257.10      268.50     15.38 o 
   0   9   5     2602.80     2554.98     48.36 o 
   1   9   5      551.45      592.71     16.66 o 
   2   9   5      975.09     1046.69     24.06 o 
   3   9   5     1446.07     1455.62     52.88 o 
   4   9   5       39.96       44.08      8.34 o 
   5   9   5      193.81      211.89     14.69 o 
   6   9   5       61.76       70.12     12.60 o 
   7   9   5       23.28       11.33      9.64 o 
   8   9   5      156.21      177.87     12.42 o 
   9   9   5      132.46      147.71     12.33 o 
  10   9   5       26.28       29.84     10.90 o 
 -13  10   5       66.27       48.77     14.70 o 
 -12  10   5      136.03      131.86     17.53 o 
 -11  10   5      158.16      144.43     15.68 o 
 -10  10   5      923.92      887.16     31.03 o 
  -9  10   5       56.68       68.37     11.82 o 
  -8  10   5      800.08      829.54     26.20 o 
  -7  10   5      110.86      103.19     11.29 o 
  -6  10   5     1253.63     1271.33     43.35 o 
  -5  10   5      128.85      147.01     12.40 o 
  -4  10   5      589.31      607.29     20.98 o 
  -3  10   5      739.89      693.29     22.66 o 
  -2  10   5       26.54       39.86      9.14 o 
  -1  10   5      255.34      250.88     15.94 o 
   0  10   5      754.33      679.58     37.52 o 
   1  10   5       15.12       16.19      7.95 o 
   2  10   5      631.55      611.18     27.35 o 
   3  10   5      173.19      142.64     13.43 o 
   4  10   5      426.98      455.96     16.13 o 
   5  10   5      516.94      493.16     38.85 o 
   6  10   5      432.72      447.49     29.23 o 
   7  10   5      790.30      803.90     26.38 o 
   8  10   5       55.35       46.29     12.71 o 
   9  10   5      513.46      561.05     34.37 o 
 -12  11   5      411.20      345.86     51.72 o 
 -11  11   5       73.00       71.99     14.47 o 
 -10  11   5       48.18       37.97     13.62 o 
  -9  11   5       83.55       88.86     12.81 o 
  -8  11   5      144.40      141.93     13.48 o 
  -7  11   5      261.75      245.16     15.23 o 
  -6  11   5      131.59      127.37     13.06 o 
  -5  11   5       21.17       19.13     10.35 o 
  -4  11   5      945.04      962.50     40.99 o 
  -3  11   5      339.30      302.44     15.78 o 
  -2  11   5      485.04      494.83     44.23 o 
  -1  11   5      138.28      138.63     18.28 o 
   0  11   5      363.18      410.89     17.95 o 
   1  11   5      402.21      405.38     18.98 o 
   2  11   5       80.30       79.57      9.89 o 
   3  11   5      337.67      354.50     14.77 o 
   4  11   5       21.53       21.88      9.28 o 
   5  11   5      102.14      109.60     13.16 o 
   6  11   5       11.38       11.22     11.50 o 
   7  11   5        1.72        1.79     11.50 o 
 -10  12   5       27.88       22.32     14.17 o 
  -9  12   5        0.10       -6.07     11.57 o 
  -8  12   5       15.40       23.78     12.02 o 
  -7  12   5        0.20        8.34     11.01 o 
  -6  12   5       24.33       17.18     10.98 o 
  -5  12   5       27.75       15.35     11.06 o 
  -4  12   5        4.67       -3.64     10.10 o 
  -3  12   5        9.54       15.64     10.42 o 
  -2  12   5        5.83        4.04     11.48 o 
  -1  12   5       49.29       44.26     12.39 o 
   0  12   5       12.33       23.82     11.05 o 
   1  12   5        0.07        4.72     10.80 o 
   2  12   5       13.05       12.44     11.82 o 
   3  12   5        0.32       -1.41      9.30 o 
   4  12   5       29.54       34.08     11.13 o 
   5  12   5      108.48      119.79     14.47 o 
   6  12   5        2.39        4.17     19.78 o 
  -7  13   5       45.24       68.24     13.44 o 
  -6  13   5        6.09        2.14     13.27 o 
  -5  13   5       92.82       91.77     19.19 o 
  -4  13   5       75.89       64.78     12.87 o 
  -3  13   5        7.20        4.87     11.36 o 
  -2  13   5       94.74       88.26     14.29 o 
  -1  13   5        3.61        0.63     12.43 o 
   0  13   5       13.94        2.98     11.94 o 
   1  13   5       89.80      102.78     14.23 o 
   2  13   5       54.16       50.86     13.17 o 
   3  13   5        8.48       -7.90     14.82 o 
 -18   0   6       62.56       83.30     24.64 o 
 -17   0   6        1.22       35.75     19.78 o 
 -16   0   6      803.22      807.68     44.77 o 
 -15   0   6       18.26        4.17     15.62 o 
 -14   0   6     1034.09      960.74     46.86 o 
 -13   0   6       93.87       87.12     17.70 o 
 -12   0   6     1066.28     1012.51     52.93 o 
 -11   0   6      388.54      383.73     22.73 o 
 -10   0   6      454.76      451.96     14.39 o 
  -9   0   6     3306.12     3269.47     64.46 o 
  -8   0   6     1552.59     1530.41     57.00 o 
  -7   0   6      667.12      670.96     24.55 o 
  -6   0   6      489.43      509.24     11.90 o 
  -5   0   6       56.16       58.42      4.36 o 
  -4   0   6     2244.36     2368.33     41.85 o 
  -3   0   6      554.23      501.49     11.07 o 
  -2   0   6      978.42      859.15     16.24 o 
  -1   0   6     5458.35     5186.82     78.73 o 
   0   0   6       75.54       67.35      5.01 o 
   1   0   6     3473.39     3243.05     63.61 o 
   2   0   6       23.64       31.54      7.11 o 
   3   0   6     3399.20     3290.65     65.16 o 
   4   0   6      326.27      280.45     10.48 o 
   5   0   6     4205.48     4090.08    102.16 o 
   6   0   6      656.08      576.38     23.52 o 
   7   0   6       35.01       48.16     10.76 o 
   8   0   6      128.58      150.83     15.62 o 
   9   0   6        8.23        2.51     11.93 o 
  10   0   6       31.96       25.04     12.59 o 
  11   0   6        3.20      -13.28     19.78 o 
  12   0   6       17.28       13.31     14.81 o 
  13   0   6       69.54       78.90     17.83 o 
 -18   1   6       85.26       80.42     17.02 o 
 -17   1   6        1.44       20.93     13.71 o 
 -16   1   6       32.89       29.48     17.18 o 
 -15   1   6       23.98       22.56     11.54 o 
 -14   1   6        0.48       -9.30     23.95 o 
 -13   1   6       26.56        2.41      9.56 o 
 -12   1   6      443.05      447.70     17.53 o 
 -11   1   6       41.19       47.52      6.07 o 
 -10   1   6      115.31      130.64      7.55 o 
  -9   1   6     1025.33     1078.75     25.58 o 
  -8   1   6     1813.24     1784.18     26.40 o 
  -7   1   6      614.27      647.17     10.91 o 
  -6   1   6     2294.83     2276.18     30.34 o 
  -5   1   6     3607.95     3656.22     45.98 o 
  -4   1   6      278.61      279.12      8.39 o 
  -3   1   6     1694.63     1611.82     19.15 o 
  -2   1   6      158.51      154.12      4.30 o 
  -1   1   6     6003.24     6098.09     68.22 o 
   0   1   6      145.74      123.48      4.50 o 
   1   1   6      319.55      343.26     18.88 o 
   2   1   6     1463.66     1438.24     23.54 o 
   3   1   6     1260.62     1214.27     20.62 o 
   4   1   6      168.76      162.30      8.02 o 
   5   1   6      213.28      223.54     15.46 o 
   6   1   6        7.05       12.39      8.62 o 
   7   1   6      620.19      652.78     21.11 o 
   8   1   6       11.95        9.16     14.12 o 
   9   1   6     1006.10     1062.60     47.98 o 
  10   1   6      295.35      304.68     16.54 o 
  11   1   6      265.70      246.14     14.22 o 
  12   1   6      163.84      150.69     12.94 o 
  13   1   6      173.09      154.59     13.92 o 
 -18   2   6       11.34       19.60     14.36 o 
 -17   2   6        6.76       -9.09     13.36 o 
 -16   2   6      209.69      169.40     36.10 o 
 -15   2   6        9.41       11.14     11.53 o 
 -14   2   6      391.52      366.29     20.24 o 
 -13   2   6       17.38       33.98      8.75 o 
 -12   2   6       28.36       26.29      6.47 o 
 -11   2   6       12.26       16.32      6.08 o 
 -10   2   6     2268.43     2136.19     35.58 o 
  -9   2   6       17.93       22.12      4.93 o 
  -8   2   6      149.26      160.22      6.18 o 
  -7   2   6      453.66      482.88      9.07 o 
  -6   2   6      345.55      347.44      7.44 o 
  -5   2   6       77.03       97.99      4.45 o 
  -4   2   6     1299.14     1312.43     17.63 o 
  -3   2   6      285.18      327.66      7.28 o 
  -2   2   6     1289.42     1301.12     17.72 o 
  -1   2   6     2132.21     2221.31     29.78 o 
   0   2   6      121.31      124.21      4.82 o 
   1   2   6     2564.47     2459.59     34.79 o 
   2   2   6      481.56      496.28     10.63 o 
   3   2   6     2343.93     2181.17     34.46 o 
   4   2   6      321.53      297.72     13.63 o 
   5   2   6      275.00      298.51      9.44 o 
   6   2   6       93.97      105.30      8.03 o 
   7   2   6        7.27        6.70      6.32 o 
   8   2   6       18.37        4.33      7.06 o 
   9   2   6        1.74        0.88      7.40 o 
  10   2   6        6.88       30.01      8.69 o 
  11   2   6       35.19       30.47     10.03 o 
  12   2   6       20.07       13.14     11.27 o 
  13   2   6       26.38        8.89     12.99 o 
 -18   3   6       11.75       25.19     15.70 o 
 -17   3   6       75.12       59.85     25.86 o 
 -16   3   6        1.79       12.42     12.59 o 
 -15   3   6        1.88       20.30     12.27 o 
 -14   3   6       12.84        7.28     10.92 o 
 -13   3   6       70.59       72.69      8.23 o 
 -12   3   6       36.48       45.65      7.20 o 
 -11   3   6      122.31      111.84     11.72 o 
 -10   3   6      395.78      394.90     11.55 o 
  -9   3   6       46.12       80.24      6.12 o 
  -8   3   6      125.21      109.12      5.74 o 
  -7   3   6        0.07       -1.83      3.70 o 
  -6   3   6       77.01       72.02      3.70 o 
  -5   3   6      163.11      175.14      5.37 o 
  -4   3   6      801.28      862.28     13.61 o 
  -3   3   6      506.49      617.74     10.67 o 
  -2   3   6       39.97       51.13      3.75 o 
  -1   3   6       49.43       43.14      4.92 o 
   0   3   6       17.90       26.84      3.07 o 
   1   3   6      327.55      350.95      6.94 o 
   2   3   6        6.54        9.85      4.16 o 
   3   3   6        2.24       18.49      4.57 o 
   4   3   6       21.22        9.97      4.64 o 
   5   3   6      116.98      126.53      6.90 o 
   6   3   6       52.90       58.92      7.36 o 
   7   3   6      208.07      201.63     10.82 o 
   8   3   6       13.40       14.58      7.40 o 
   9   3   6      160.39      135.31     10.43 o 
  10   3   6        1.22        1.20      8.19 o 
  11   3   6        0.65       -8.61      8.61 o 
  12   3   6       18.11       18.58     10.28 o 
  13   3   6        2.46       -1.36     11.24 o 
 -18   4   6        2.20       23.60     16.31 o 
 -17   4   6        6.72        1.45     13.61 o 
 -16   4   6       21.97       42.32     13.68 o 
 -15   4   6       21.15       14.96     12.64 o 
 -14   4   6      329.07      348.04     28.53 o 
 -13   4   6       63.96       59.49      9.36 o 
 -12   4   6       20.66       48.56     22.33 o 
 -11   4   6        7.43       -0.20      5.71 o 
 -10   4   6      278.81      286.36     15.18 o 
  -9   4   6      308.74      310.99      9.38 o 
  -8   4   6      200.20      173.79      7.58 o 
  -7   4   6      433.09      441.33     16.30 o 
  -6   4   6       30.71       40.88      4.59 o 
  -5   4   6       46.91       50.26      3.67 o 
  -4   4   6      930.30      912.79     14.40 o 
  -3   4   6        1.44        2.00      3.25 o 
  -2   4   6     1043.92     1023.43     15.30 o 
  -1   4   6      718.51      724.31     11.32 o 
   0   4   6       21.01       26.77      3.15 o 
   1   4   6     1147.44     1111.06     17.08 o 
   2   4   6      110.30      111.24      5.27 o 
   3   4   6     1456.40     1399.39     24.51 o 
   4   4   6      123.96      110.44      6.62 o 
   5   4   6        4.01        3.55      5.09 o 
   6   4   6        6.19        9.89      6.61 o 
   7   4   6       14.79       19.20      7.47 o 
   8   4   6       59.49       64.65      9.27 o 
   9   4   6       45.95       18.98      8.54 o 
  10   4   6        9.24       -6.34      8.47 o 
  11   4   6       22.75       13.77      9.58 o 
  12   4   6       47.12       65.94     11.84 o 
 -17   5   6        2.22        7.77     28.98 o 
 -16   5   6        4.30       -8.49     13.37 o 
 -15   5   6        6.37       -9.43      9.86 o 
 -14   5   6       15.18       17.22      9.88 o 
 -13   5   6        6.74       22.76      9.54 o 
 -12   5   6      307.69      323.47     14.51 o 
 -11   5   6       44.76       42.15      8.87 o 
 -10   5   6      514.39      540.44     21.84 o 
  -9   5   6      163.75      181.08      8.02 o 
  -8   5   6     1578.22     1554.76     27.21 o 
  -7   5   6      842.41      822.84     15.78 o 
  -6   5   6     1500.67     1419.17     23.25 o 
  -5   5   6     2157.83     2236.07     33.72 o 
  -4   5   6     1185.35     1147.42     20.21 o 
  -3   5   6      669.02      723.05     11.91 o 
  -2   5   6       98.16      101.79      4.51 o 
  -1   5   6      886.90      903.82     14.18 o 
   0   5   6       72.05       62.93      5.33 o 
   1   5   6      707.00      726.25     12.80 o 
   2   5   6      240.28      255.80      7.34 o 
   3   5   6      381.67      363.24      9.98 o 
   4   5   6      103.50      115.58      6.94 o 
   5   5   6      611.26      607.11     14.91 o 
   6   5   6      121.46      128.55      9.28 o 
   7   5   6      810.71      856.29     21.72 o 
   8   5   6        0.45        7.81      7.97 o 
   9   5   6     1089.87     1071.26     26.85 o 
  10   5   6      197.65      232.37     13.42 o 
  11   5   6      235.55      218.87     14.02 o 
  12   5   6       36.96       47.23     12.28 o 
 -17   6   6       97.50      100.74     16.78 o 
 -16   6   6      340.73      367.54     18.65 o 
 -15   6   6       37.21       35.59     11.35 o 
 -14   6   6     1133.62     1098.13     31.43 o 
 -13   6   6       26.17       46.80     10.19 o 
 -12   6   6      731.75      725.72     28.54 o 
 -11   6   6      132.81      168.93     30.00 o 
 -10   6   6      982.57      949.85     25.06 o 
  -9   6   6      358.37      330.51     12.02 o 
  -8   6   6      174.63      153.84      7.52 o 
  -7   6   6      400.61      408.67     13.27 o 
  -6   6   6      451.66      452.34     12.47 o 
  -5   6   6       97.95      110.91      6.83 o 
  -4   6   6     1507.04     1484.03     26.30 o 
  -3   6   6      832.73      786.05     12.97 o 
  -2   6   6     3626.15     3575.53     45.62 o 
  -1   6   6     2676.39     2568.22     36.93 o 
   0   6   6      476.88      489.93     11.04 o 
   1   6   6     5505.85     5379.59     68.27 o 
   2   6   6      474.78      522.08     11.57 o 
   3   6   6     3169.43     3054.40     47.64 o 
   4   6   6       26.21       25.66      6.14 o 
   5   6   6     1421.58     1421.36     28.49 o 
   6   6   6      194.34      181.86     10.57 o 
   7   6   6      123.33      130.06     10.66 o 
   8   6   6       22.55       14.43      8.91 o 
   9   6   6        6.03       10.70      9.53 o 
  10   6   6       37.08       40.49     10.32 o 
  11   6   6      105.69      137.14     13.36 o 
 -16   7   6        1.32       -1.06     12.01 o 
 -15   7   6        3.21       14.84     11.25 o 
 -14   7   6       22.34       15.35     14.05 o 
 -13   7   6        5.69       -8.65     11.12 o 
 -12   7   6      152.19      139.08     11.65 o 
 -11   7   6        2.04       -5.33      7.94 o 
 -10   7   6      316.45      312.88     14.15 o 
  -9   7   6        2.90       -0.93      6.65 o 
  -8   7   6     1789.29     1699.42     33.96 o 
  -7   7   6      236.02      236.54     10.69 o 
  -6   7   6     3638.42     3509.60     56.84 o 
  -5   7   6     2715.30     2827.42     46.13 o 
  -4   7   6      364.72      371.47     11.48 o 
  -3   7   6     1591.46     1570.79     27.88 o 
  -2   7   6      153.86      165.28      8.18 o 
  -1   7   6     2610.63     2653.05     38.46 o 
   0   7   6       69.51       76.58      5.50 o 
   1   7   6        2.50       -0.05      5.12 o 
   2   7   6     1818.94     1716.42     29.52 o 
   3   7   6      623.95      561.14     14.80 o 
   4   7   6       79.00       67.22      7.04 o 
   5   7   6     1023.05      936.10     20.15 o 
   6   7   6        3.19       -2.70      7.55 o 
   7   7   6      901.96      909.38     42.93 o 
   8   7   6      119.56      136.95     19.75 o 
   9   7   6      551.42      530.86     21.00 o 
  10   7   6      107.46      124.95     12.36 o 
  11   7   6      197.71      190.00     31.06 o 
 -15   8   6       98.85       86.44     21.52 o 
 -14   8   6       74.69      104.12     13.10 o 
 -13   8   6        7.04        2.89     10.53 o 
 -12   8   6      145.05      121.54     13.18 o 
 -11   8   6       43.10       41.20     15.97 o 
 -10   8   6      173.11      163.52     12.56 o 
  -9   8   6      163.78      145.68     11.43 o 
  -8   8   6        1.09       -5.81      7.87 o 
  -7   8   6        3.72       -7.81      7.81 o 
  -6   8   6       13.61       12.16      8.13 o 
  -5   8   6       33.82       34.63      9.72 o 
  -4   8   6       82.11       81.83      8.26 o 
  -3   8   6       29.36       26.74      7.07 o 
  -2   8   6      268.59      288.27     11.80 o 
  -1   8   6     1764.80     1771.53     30.02 o 
   0   8   6       39.13       36.53      6.59 o 
   1   8   6      490.79      492.17     13.33 o 
   2   8   6        4.51       -5.21      5.78 o 
   3   8   6      338.12      336.12     13.38 o 
   4   8   6      156.80      148.87      9.22 o 
   5   8   6      816.76      753.54     21.41 o 
   6   8   6       62.54       62.95     10.51 o 
   7   8   6       13.92        8.82      8.73 o 
   8   8   6       15.72       13.81     11.47 o 
   9   8   6       15.37       11.30     10.36 o 
  10   8   6        5.59        5.10     11.00 o 
 -14   9   6       11.92       17.37     15.79 o 
 -13   9   6        0.23       -8.34     13.19 o 
 -12   9   6        0.57        6.71     11.50 o 
 -11   9   6        7.63        4.22     13.36 o 
 -10   9   6        5.85       17.66     10.76 o 
  -9   9   6      243.74      223.61     14.28 o 
  -8   9   6       51.76       41.37     10.21 o 
  -7   9   6        6.04        1.76      8.57 o 
  -6   9   6      144.79      133.80     13.38 o 
  -5   9   6       94.17      103.35     12.78 o 
  -4   9   6        1.50        3.44      7.42 o 
  -3   9   6      425.42      437.73     28.97 o 
  -2   9   6       59.05       61.59      9.75 o 
  -1   9   6       16.27        9.96      9.96 o 
   0   9   6        1.91       -5.41      5.83 o 
   1   9   6       25.91       31.02      6.78 o 
   2   9   6       36.45       35.33      7.23 o 
   3   9   6        2.10       -1.82      6.59 o 
   4   9   6       24.02       14.35      7.44 o 
   5   9   6        7.83        3.81      7.67 o 
   6   9   6      237.82      221.42     13.53 o 
   7   9   6       14.21        7.33      9.95 o 
   8   9   6       63.73       80.02     11.42 o 
   9   9   6        3.61       -0.19     12.52 o 
 -13  10   6        3.62       -9.30     13.37 o 
 -12  10   6      114.40      121.45     16.06 o 
 -11  10   6        8.64       11.28     12.52 o 
 -10  10   6        8.12       26.44     11.59 o 
  -9  10   6       72.29       78.51     12.47 o 
  -8  10   6       23.78        4.48      9.88 o 
  -7  10   6      140.20      146.29     12.82 o 
  -6  10   6        1.83        9.64      9.39 o 
  -5  10   6       60.20       63.99     10.73 o 
  -4  10   6      409.91      406.67     18.20 o 
  -3  10   6        1.84        5.70      9.12 o 
  -2  10   6      524.18      492.57     30.61 o 
  -1  10   6      112.93      130.44     12.04 o 
   0  10   6      103.57      107.40     11.57 o 
   1  10   6      180.23      161.60     13.04 o 
   2  10   6       18.75       24.61      8.54 o 
   3  10   6      292.27      326.53     14.83 o 
   4  10   6       18.77       20.59      8.01 o 
   5  10   6      107.81      127.24     11.06 o 
   6  10   6       29.86       38.32     10.08 o 
   7  10   6        1.74       -6.82      9.92 o 
 -11  11   6        2.55       -8.99     14.40 o 
 -10  11   6      131.52      151.33     16.69 o 
  -9  11   6        0.27      -12.36     15.58 o 
  -8  11   6      480.82      535.60     24.39 o 
  -7  11   6      194.63      225.41     20.66 o 
  -6  11   6      263.82      302.73     17.11 o 
  -5  11   6      561.05      592.63     34.72 o 
  -4  11   6       49.51       44.07     12.11 o 
  -3  11   6      311.98      384.31     30.78 o 
  -2  11   6       48.06       30.61     13.43 o 
  -1  11   6      214.44      204.73     14.73 o 
   0  11   6       49.73       45.77     12.00 o 
   1  11   6      304.18      330.37     23.87 o 
   2  11   6      149.79      142.67     13.72 o 
   3  11   6      102.05      106.07     11.13 o 
   4  11   6       46.06       46.45      9.38 o 
   5  11   6      127.36      121.35     11.96 o 
   6  11   6       36.58       35.71     11.35 o 
  -9  12   6       92.80       96.02     14.44 o 
  -8  12   6        1.30        2.49     20.85 o 
  -7  12   6      103.36      103.06     14.01 o 
  -6  12   6        4.08       -5.67     12.04 o 
  -5  12   6       32.04       32.63     11.90 o 
  -4  12   6       95.76       78.95     13.27 o 
  -3  12   6       76.31       73.81     13.00 o 
  -2  12   6      478.27      466.88     20.67 o 
  -1  12   6      536.19      544.86     25.02 o 
   0  12   6       45.43       60.67     30.17 o 
   1  12   6      570.20      619.27     37.57 o 
   2  12   6        4.32        2.59     11.63 o 
   3  12   6      644.30      680.45     42.42 o 
   4  12   6       43.40       23.77     16.51 o 
  -5  13   6      886.26      979.39     52.17 o 
  -4  13   6      233.89      252.39     17.78 o 
  -3  13   6      588.41      622.48     45.11 o 
  -2  13   6        5.88      -11.81     11.81 o 
  -1  13   6      256.74      260.60     22.97 o 
   0  13   6       76.01       86.22     14.17 o 
 -18   1   7        0.15      -15.22     15.22 o 
 -17   1   7        9.61        8.19     14.42 o 
 -16   1   7        0.56        1.51     12.62 o 
 -15   1   7       67.33       87.60     14.11 o 
 -14   1   7       82.88      116.89     24.47 o 
 -13   1   7      314.99      339.83     56.58 o 
 -12   1   7       72.56       81.00     11.90 o 
 -11   1   7      374.49      357.32     15.36 o 
 -10   1   7        9.58       10.32      5.66 o 
  -9   1   7      772.54      768.83     24.92 o 
  -8   1   7       46.30       42.91      5.24 o 
  -7   1   7      777.68      806.00     14.33 o 
  -6   1   7        3.22        1.92      3.18 o 
  -5   1   7      840.61      879.56     13.20 o 
  -4   1   7      205.40      221.37      5.82 o 
  -3   1   7        0.52        0.16      2.91 o 
  -2   1   7      131.15      128.49      4.62 o 
  -1   1   7      113.38      126.15      4.72 o 
   0   1   7        3.43        5.64      3.32 o 
   1   1   7      784.22      766.70     13.83 o 
   2   1   7      138.43      122.82      7.19 o 
   3   1   7      626.21      613.08     15.26 o 
   4   1   7      709.91      684.30     22.59 o 
   5   1   7      108.95      132.01     10.45 o 
   6   1   7      120.33      125.29     10.42 o 
   7   1   7      154.81      146.07     10.58 o 
   8   1   7      381.52      393.37     15.50 o 
   9   1   7       25.62       26.90      9.29 o 
  10   1   7       89.42       75.84     11.25 o 
  11   1   7       29.66       16.20     10.86 o 
  12   1   7        7.16       10.27     11.02 o 
 -18   2   7      218.72      186.87     19.76 o 
 -17   2   7       93.51      104.65     17.92 o 
 -16   2   7      339.55      327.38     22.33 o 
 -15   2   7       88.59       69.34     28.81 o 
 -14   2   7      300.38      242.62     18.27 o 
 -13   2   7      119.72      105.56     14.32 o 
 -12   2   7      172.00      145.36     14.18 o 
 -11   2   7      409.37      379.06     12.81 o 
 -10   2   7      736.79      719.39     17.90 o 
  -9   2   7       35.56       38.73      5.71 o 
  -8   2   7       45.51       52.10      5.61 o 
  -7   2   7     1904.51     1975.07     30.26 o 
  -6   2   7      119.87      111.08      4.77 o 
  -5   2   7     2568.08     2594.39     34.68 o 
  -4   2   7      121.72      133.08      4.71 o 
  -3   2   7     5094.54     5249.57     62.68 o 
  -2   2   7     1079.40     1139.52     17.26 o 
  -1   2   7     1718.30     1671.79     25.12 o 
   0   2   7      800.46      818.28     14.28 o 
   1   2   7     1866.60     1765.58     29.57 o 
   2   2   7     1222.30     1194.36     39.98 o 
   3   2   7      571.63      550.92     14.81 o 
   4   2   7     1094.30     1034.86     22.68 o 
   5   2   7      360.23      358.10     12.47 o 
   6   2   7       69.56       84.32     10.44 o 
   7   2   7      373.20      344.98     15.96 o 
   8   2   7       59.69       62.77     11.65 o 
   9   2   7       70.60       93.81     12.31 o 
  10   2   7      439.27      480.45     42.87 o 
  11   2   7       62.03       72.77     12.05 o 
 -17   3   7       96.14       90.13     46.51 o 
 -16   3   7        2.23       -5.54     12.38 o 
 -15   3   7        0.01      -12.67     12.67 o 
 -14   3   7      937.19      855.26     32.37 o 
 -13   3   7      585.99      571.57     25.15 o 
 -12   3   7     1627.92     1517.74     76.06 o 
 -11   3   7     2891.22     2917.47     72.54 o 
 -10   3   7      243.81      272.04     10.63 o 
  -9   3   7     1855.55     1841.87     34.85 o 
  -8   3   7        3.22        0.26      4.92 o 
  -7   3   7     1650.47     1620.22     25.95 o 
  -6   3   7      128.88      159.50      6.49 o 
  -5   3   7      176.61      158.21      8.88 o 
  -4   3   7      167.45      174.67      7.08 o 
  -3   3   7      357.08      396.24      8.71 o 
  -2   3   7       45.78       44.75      4.44 o 
  -1   3   7      584.03      517.73     10.78 o 
   0   3   7       51.33       55.53      6.59 o 
   1   3   7      834.69      813.88     16.61 o 
   2   3   7      656.15      658.34     20.49 o 
   3   3   7     1829.02     1826.81     30.48 o 
   4   3   7      131.36      125.11      7.19 o 
   5   3   7     1516.05     1485.82     26.73 o 
   6   3   7     1493.00     1416.78     29.78 o 
   7   3   7      422.07      407.26     14.69 o 
   8   3   7      483.92      476.33     19.39 o 
   9   3   7       29.79       20.22      9.13 o 
  10   3   7      214.90      201.34     12.95 o 
  11   3   7        8.33       18.44     12.47 o 
 -17   4   7      158.84      137.67     20.65 o 
 -16   4   7      128.45      162.16     51.02 o 
 -15   4   7      185.16      171.32     17.70 o 
 -14   4   7        0.10       -8.74     11.66 o 
 -13   4   7        4.59        8.06      8.75 o 
 -12   4   7       10.61        9.41      8.67 o 
 -11   4   7        6.09        2.83      6.44 o 
 -10   4   7       35.69       43.64      6.94 o 
  -9   4   7      169.04      188.81     10.27 o 
  -8   4   7      802.89      734.19     24.15 o 
  -7   4   7     2105.28     2147.97     33.01 o 
  -6   4   7      128.97      117.58      7.39 o 
  -5   4   7     2314.05     2311.49     34.87 o 
  -4   4   7       15.71       27.26      3.97 o 
  -3   4   7     2649.73     2635.18     37.85 o 
  -2   4   7       53.64       57.41      5.56 o 
  -1   4   7     1241.41     1220.86     22.20 o 
   0   4   7      936.38      943.33     18.60 o 
   1   4   7     1270.84     1273.16     20.77 o 
   2   4   7       21.86       14.53      5.16 o 
   3   4   7       15.37        9.30      7.19 o 
   4   4   7      256.46      245.47     11.81 o 
   5   4   7      410.59      367.27     11.59 o 
   6   4   7      166.96      156.88      9.95 o 
   7   4   7       87.61       94.39      9.91 o 
   8   4   7      405.51      435.45     16.24 o 
   9   4   7       78.49      104.59     10.76 o 
  10   4   7      380.00      419.08     17.14 o 
  11   4   7       24.61        3.95     10.33 o 
 -17   5   7       57.70       82.61     17.02 o 
 -16   5   7       14.20        3.86     15.09 o 
 -15   5   7        2.08        2.68     13.47 o 
 -14   5   7       54.35       49.40     12.41 o 
 -13   5   7      208.04      203.88     13.28 o 
 -12   5   7      196.70      184.97     14.72 o 
 -11   5   7      238.65      221.74     12.55 o 
 -10   5   7        2.40        5.37      6.20 o 
  -9   5   7      366.91      344.19     11.01 o 
  -8   5   7        0.96        6.60      5.34 o 
  -7   5   7      136.08      131.14      7.29 o 
  -6   5   7        8.22        5.90      4.51 o 
  -5   5   7        1.89       -4.25      4.25 o 
  -4   5   7      118.75      120.26      6.88 o 
  -3   5   7       49.66       61.69      5.14 o 
  -2   5   7       44.53       47.16      6.21 o 
  -1   5   7      248.47      261.35      7.93 o 
   0   5   7       16.99       11.93      4.44 o 
   1   5   7     1829.69     1762.74     27.23 o 
   2   5   7      190.82      181.11      8.12 o 
   3   5   7      363.68      354.51     12.40 o 
   4   5   7      467.26      445.72     14.65 o 
   5   5   7       83.10       86.53     11.81 o 
   6   5   7      192.46      210.15     11.46 o 
   7   5   7       93.97       97.55      9.86 o 
   8   5   7      185.99      181.65     13.93 o 
   9   5   7        2.14        1.96      9.46 o 
  10   5   7       33.00       28.49     10.23 o 
 -16   6   7        4.21        3.12     14.72 o 
 -15   6   7       62.08       65.66     12.61 o 
 -14   6   7       13.27       14.78      9.82 o 
 -13   6   7        0.00        5.53      9.54 o 
 -12   6   7        1.93       -1.73     11.13 o 
 -11   6   7       15.71        6.38      8.59 o 
 -10   6   7       82.87       81.13      9.23 o 
  -9   6   7       54.15       54.55      7.82 o 
  -8   6   7       94.68      103.10      7.34 o 
  -7   6   7      244.07      240.19      9.37 o 
  -6   6   7       10.90       16.28      5.76 o 
  -5   6   7        9.04        9.58      5.49 o 
  -4   6   7      181.15      194.26     10.00 o 
  -3   6   7        2.62        5.35      6.27 o 
  -2   6   7      374.88      366.29     11.54 o 
  -1   6   7       65.24       56.03      5.21 o 
   0   6   7      187.14      185.15      7.18 o 
   1   6   7        0.20       -0.70      4.75 o 
   2   6   7      219.15      203.17      8.70 o 
   3   6   7        4.19        4.98      6.68 o 
   4   6   7       64.71       59.92      7.25 o 
   5   6   7      137.90      138.94      8.87 o 
   6   6   7        6.52       12.00      8.37 o 
   7   6   7        1.98       -0.95      8.75 o 
   8   6   7       98.34       99.97     14.43 o 
   9   6   7        0.26       -9.61      9.61 o 
  10   6   7        9.81        8.11     10.86 o 
 -15   7   7       15.04       33.68     12.31 o 
 -14   7   7       89.89      112.70     20.67 o 
 -13   7   7       26.65       28.63     10.77 o 
 -12   7   7       41.48       61.63     10.90 o 
 -11   7   7      147.37      151.47     11.95 o 
 -10   7   7        5.87       17.70      7.94 o 
  -9   7   7        2.33       -5.08      6.99 o 
  -8   7   7        4.05        1.19      7.07 o 
  -7   7   7      104.46      107.62     10.18 o 
  -6   7   7       13.17       14.18      6.78 o 
  -5   7   7       71.97       82.65      7.60 o 
  -4   7   7      137.98      146.69     11.02 o 
  -3   7   7      559.17      557.27     16.67 o 
  -2   7   7       32.50       33.31      7.35 o 
  -1   7   7      293.40      297.17      9.13 o 
   0   7   7        2.77        1.56      5.37 o 
   1   7   7        3.85        8.65      5.74 o 
   2   7   7       10.39        7.96      6.10 o 
   3   7   7      214.70      212.49     12.26 o 
   4   7   7       42.80       41.55      7.32 o 
   5   7   7      590.36      578.50     16.31 o 
   6   7   7       10.42       11.61      8.79 o 
   7   7   7        1.77       -2.41      9.04 o 
   8   7   7        1.07        5.17     10.02 o 
   9   7   7        4.12       -5.70     10.13 o 
 -14   8   7       19.47       24.09     12.08 o 
 -13   8   7      105.40       88.49     12.41 o 
 -12   8   7        1.34        9.92      9.64 o 
 -11   8   7       74.00       62.47     11.86 o 
 -10   8   7      780.92      756.60     24.35 o 
  -9   8   7      323.85      347.44     16.73 o 
  -8   8   7       92.78      107.27     14.48 o 
  -7   8   7      723.30      702.17     19.37 o 
  -6   8   7        6.07       11.07      7.43 o 
  -5   8   7      519.56      515.84     19.56 o 
  -4   8   7       44.15       37.01      8.67 o 
  -3   8   7     1648.29     1581.44     33.24 o 
  -2   8   7       44.49       56.27     14.63 o 
  -1   8   7      209.48      217.47     13.87 o 
   0   8   7       80.73       90.42      7.42 o 
   1   8   7      316.75      345.16     14.70 o 
   2   8   7      156.70      188.56     12.82 o 
   3   8   7        5.41        1.00      6.43 o 
   4   8   7       45.75       40.44      9.35 o 
   5   8   7      111.15      137.43      9.95 o 
   6   8   7      109.95       75.01     10.58 o 
   7   8   7       92.87       98.42     15.74 o 
   8   8   7       13.97       -7.77     10.00 o 
 -13   9   7      411.72      452.09     32.69 o 
 -12   9   7      139.82      125.44     13.29 o 
 -11   9   7      543.33      545.09     21.50 o 
 -10   9   7       29.09        7.12      9.10 o 
  -9   9   7      518.37      529.16     17.87 o 
  -8   9   7       41.63       33.74      9.09 o 
  -7   9   7      872.50      868.39     22.92 o 
  -6   9   7      221.16      237.55     21.24 o 
  -5   9   7       71.97       78.86     11.32 o 
  -4   9   7      266.30      274.42     15.30 o 
  -3   9   7       68.29       61.23     10.59 o 
  -2   9   7       24.31       26.24     12.79 o 
  -1   9   7      234.62      234.52     14.56 o 
   0   9   7        7.39        5.67     10.94 o 
   1   9   7      707.27      722.42     20.52 o 
   2   9   7      103.50      104.08     13.91 o 
   3   9   7      631.81      692.75     20.58 o 
   4   9   7      323.58      341.22     16.37 o 
   5   9   7      610.70      609.68     23.27 o 
   6   9   7      376.22      435.02     24.70 o 
   7   9   7      142.33      129.20     12.30 o 
 -12  10   7        4.43       10.09     11.63 o 
 -11  10   7        4.55       -4.98     13.55 o 
 -10  10   7       28.32       35.06     10.70 o 
  -9  10   7      123.07      146.16     12.02 o 
  -8  10   7       51.24       55.55     10.09 o 
  -7  10   7      537.47      551.54     21.84 o 
  -6  10   7       13.44       29.14     11.12 o 
  -5  10   7      491.78      521.60     21.50 o 
  -4  10   7       17.13       13.66     10.53 o 
  -3  10   7     1283.12     1339.91     35.98 o 
  -2  10   7       73.86       68.06     15.14 o 
  -1  10   7     1110.85     1022.35     51.74 o 
   0  10   7      421.95      456.63     19.92 o 
   1  10   7      165.54      172.35     23.03 o 
   2  10   7      175.80      180.08     14.56 o 
   3  10   7       32.57       33.27      8.71 o 
   4  10   7      123.38      138.82     10.67 o 
   5  10   7       12.47       14.92     10.33 o 
   6  10   7       45.26       36.18     11.24 o 
 -10  11   7       74.56       90.17     12.44 o 
  -9  11   7      283.81      292.43     25.89 o 
  -8  11   7       56.56       58.37     15.94 o 
  -7  11   7      275.39      303.64     18.17 o 
  -6  11   7      127.82      122.04     13.50 o 
  -5  11   7      189.74      224.47     16.31 o 
  -4  11   7        3.12       20.18     11.29 o 
  -3  11   7        1.37       -4.13     11.05 o 
  -2  11   7        1.95        1.04     11.00 o 
  -1  11   7       42.33       33.87     13.71 o 
   0  11   7        1.94        3.04     11.04 o 
   1  11   7      206.45      204.32     28.82 o 
   2  11   7       81.97      104.40     14.14 o 
   3  11   7      243.63      275.49     18.22 o 
   4  11   7       70.24       67.83     12.29 o 
  -7  12   7      134.87      128.05     14.93 o 
  -6  12   7       36.44       21.11     12.24 o 
  -5  12   7        4.86        2.43     12.60 o 
  -4  12   7       86.82       92.80     13.86 o 
  -3  12   7       13.43        4.50     12.22 o 
  -2  12   7        8.11        2.71     12.33 o 
  -1  12   7        8.52        5.72     12.65 o 
   0  12   7        2.03       -1.46     12.11 o 
   1  12   7       19.80       18.92     12.80 o 
 -17   0   8        6.46       27.42     22.91 o 
 -16   0   8       38.74       30.89     20.13 o 
 -15   0   8       48.66       85.38     22.91 o 
 -14   0   8       42.73       38.53     18.40 o 
 -13   0   8      325.47      280.45     26.38 o 
 -12   0   8       71.20       70.46     17.35 o 
 -11   0   8     1267.74     1347.75     57.62 o 
 -10   0   8       11.38       -2.43     13.54 o 
  -9   0   8      728.59      729.93     38.53 o 
  -8   0   8     3237.29     3185.58    110.72 o 
  -7   0   8     3435.84     3295.52     65.69 o 
  -6   0   8      580.81      628.56     18.07 o 
  -5   0   8     2400.78     2271.10     47.02 o 
  -4   0   8     2014.60     2177.48     65.83 o 
  -3   0   8       95.97       75.43      6.38 o 
  -2   0   8     1095.92     1109.37     26.65 o 
  -1   0   8      845.86      869.21     19.51 o 
   0   0   8      379.38      369.04     29.72 o 
   1   0   8      255.88      238.38     10.56 o 
   2   0   8       43.87       36.75     10.72 o 
   3   0   8        9.13       22.59     10.09 o 
   4   0   8     1300.12     1376.32     42.69 o 
   5   0   8       88.46       93.20     17.88 o 
   6   0   8     1849.09     1793.88     67.68 o 
   7   0   8      111.30      138.12     15.91 o 
   8   0   8      486.16      453.97     25.17 o 
   9   0   8      115.40      124.42     50.33 o 
  10   0   8      429.59      405.83     25.64 o 
 -17   1   8      226.16      184.15     19.95 o 
 -16   1   8       10.09        1.04     14.48 o 
 -15   1   8      595.52      574.81     60.57 o 
 -14   1   8        0.31       10.55     11.64 o 
 -13   1   8      603.41      578.86     26.50 o 
 -12   1   8        5.37       16.27     11.16 o 
 -11   1   8      174.17      117.36     13.68 o 
 -10   1   8      148.78      156.40     23.95 o 
  -9   1   8       91.65       76.27      9.59 o 
  -8   1   8      331.13      326.53     14.46 o 
  -7   1   8      256.68      303.29     13.32 o 
  -6   1   8      492.19      551.14     11.68 o 
  -5   1   8      922.23      946.83     15.43 o 
  -4   1   8     1195.15     1289.87     18.29 o 
  -3   1   8      647.77      647.22     11.24 o 
  -2   1   8      726.04      738.01     12.24 o 
  -1   1   8     1016.57      982.80     17.28 o 
   0   1   8     4104.88     3955.26     65.25 o 
   1   1   8        7.49        9.12      5.21 o 
   2   1   8     2451.69     2418.11     39.96 o 
   3   1   8       45.44       33.91      7.45 o 
   4   1   8       38.22       44.60      8.62 o 
   5   1   8        5.92       -0.47      7.54 o 
   6   1   8       59.36       47.16      9.42 o 
   7   1   8       16.31       11.27      9.01 o 
   8   1   8       13.59       16.68     10.22 o 
   9   1   8       28.43       32.69     10.72 o 
  10   1   8        2.08        0.25     11.04 o 
 -17   2   8       83.46       80.19     17.27 o 
 -16   2   8       54.45       33.81     21.69 o 
 -15   2   8      161.66      127.68     16.78 o 
 -14   2   8       91.13       60.66     13.74 o 
 -13   2   8       47.24       48.91     13.09 o 
 -12   2   8       33.27       33.99     12.02 o 
 -11   2   8       17.44       11.64     10.27 o 
 -10   2   8        3.33       -6.48      6.48 o 
  -9   2   8      278.37      260.10     21.16 o 
  -8   2   8        1.83        6.49      5.73 o 
  -7   2   8      345.20      326.05     11.52 o 
  -6   2   8      123.14      141.22      7.38 o 
  -5   2   8      756.74      781.53     13.62 o 
  -4   2   8      515.07      546.55     10.94 o 
  -3   2   8        3.84        0.88      3.62 o 
  -2   2   8      147.40      142.73      5.79 o 
  -1   2   8      148.86      155.96      6.06 o 
   0   2   8      141.82      151.23      6.85 o 
   1   2   8       41.94       45.64      6.31 o 
   2   2   8      425.53      445.83     19.34 o 
   3   2   8      187.93      202.99     10.89 o 
   4   2   8      276.40      256.60     10.90 o 
   5   2   8       25.26       18.89      8.86 o 
   6   2   8      234.54      232.37     14.60 o 
   7   2   8       13.98        8.68     10.04 o 
   8   2   8      355.15      326.68     15.60 o 
   9   2   8       77.01       92.73     12.41 o 
  10   2   8       12.07       18.37     14.53 o 
 -17   3   8       15.35        7.66     15.21 o 
 -16   3   8        8.30       10.24     13.99 o 
 -15   3   8      154.87      151.01     17.52 o 
 -14   3   8       77.58       59.02     13.74 o 
 -13   3   8       34.72       24.29     12.62 o 
 -12   3   8        0.11        6.94     10.55 o 
 -11   3   8        0.48        9.52      8.16 o 
 -10   3   8       74.35       64.31      8.68 o 
  -9   3   8       52.81       53.00      8.01 o 
  -8   3   8       28.78       26.73      6.35 o 
  -7   3   8       75.14       90.37      7.47 o 
  -6   3   8       32.77       44.32      5.65 o 
  -5   3   8       33.94       39.26      5.23 o 
  -4   3   8      130.96      132.09      5.78 o 
  -3   3   8       23.20       20.64      3.86 o 
  -2   3   8       26.12       32.77      5.04 o 
  -1   3   8       16.12       18.46      5.35 o 
   0   3   8       75.99       70.01      6.40 o 
   1   3   8       41.66       37.87      6.59 o 
   2   3   8       19.18       25.42      6.62 o 
   3   3   8       14.41        9.61      6.30 o 
   4   3   8       13.75       11.54      6.94 o 
   5   3   8        8.48       10.78      8.02 o 
   6   3   8       14.32       -8.01      9.36 o 
   7   3   8        1.12        5.85      9.82 o 
   8   3   8       12.53       25.33     11.62 o 
   9   3   8        0.19       11.45     12.60 o 
  10   3   8       15.87       11.46     21.76 o 
 -17   4   8        0.11      -15.34     15.34 o 
 -16   4   8        0.46       -9.05     14.03 o 
 -15   4   8       85.90       95.03     15.58 o 
 -14   4   8       84.60       50.57     14.70 o 
 -13   4   8       19.44       24.12     13.25 o 
 -12   4   8        0.49       -8.17      8.17 o 
 -11   4   8       67.04       74.47      9.39 o 
 -10   4   8       15.92       24.94     12.91 o 
  -9   4   8      284.33      267.44     12.44 o 
  -8   4   8      168.11      202.64     14.71 o 
  -7   4   8      116.83      119.80      8.22 o 
  -6   4   8       10.52       10.37      6.18 o 
  -5   4   8      664.58      644.70     15.00 o 
  -4   4   8      150.72      172.38      8.15 o 
  -3   4   8      301.77      297.44      8.94 o 
  -2   4   8      377.25      392.32     11.67 o 
  -1   4   8       86.28       75.61      6.34 o 
   0   4   8      105.90      115.09      7.17 o 
   1   4   8      185.39      183.38      8.83 o 
   2   4   8       79.78       78.04      8.04 o 
   3   4   8        4.86       -4.41      6.79 o 
   4   4   8      416.25      413.65     12.61 o 
   5   4   8       12.64        9.87      6.84 o 
   6   4   8      292.48      326.75     20.49 o 
   7   4   8        1.91       -1.47      8.79 o 
   8   4   8       84.50       84.77     10.86 o 
   9   4   8      104.68      112.23     16.55 o 
 -16   5   8        7.96       -0.59     14.72 o 
 -15   5   8      219.40      244.18     20.25 o 
 -14   5   8       14.39       -5.80     12.26 o 
 -13   5   8      215.19      185.23     18.95 o 
 -12   5   8       35.75       59.32     10.19 o 
 -11   5   8      197.40      181.22     17.60 o 
 -10   5   8      173.68      172.82     11.60 o 
  -9   5   8        3.67       -5.08      7.48 o 
  -8   5   8      262.44      240.14     12.22 o 
  -7   5   8       94.38      109.74      8.63 o 
  -6   5   8        2.51        7.04      6.55 o 
  -5   5   8     1375.40     1326.84     27.38 o 
  -4   5   8      696.32      722.22     18.37 o 
  -3   5   8      769.19      789.75     19.86 o 
  -2   5   8      588.13      604.65     15.55 o 
  -1   5   8      420.53      415.42     12.23 o 
   0   5   8      666.52      687.85     15.96 o 
   1   5   8        6.72       -2.11      4.78 o 
   2   5   8      994.33      980.71     20.12 o 
   3   5   8       29.06       45.43      8.33 o 
   4   5   8       90.43       93.19      8.15 o 
   5   5   8       34.64       19.24      7.30 o 
   6   5   8       87.75       98.27     11.52 o 
   7   5   8       31.15       50.63      9.89 o 
   8   5   8       93.01      120.08     12.33 o 
   9   5   8        7.23       13.47     10.67 o 
 -15   6   8        9.64       23.16     14.21 o 
 -14   6   8        3.19        5.57     10.49 o 
 -13   6   8       10.40        3.66     10.67 o 
 -12   6   8        7.00       18.33      9.73 o 
 -11   6   8      429.51      484.54     18.69 o 
 -10   6   8       47.13       27.92      9.12 o 
  -9   6   8     1034.32      989.68     26.48 o 
  -8   6   8      275.13      305.27     17.06 o 
  -7   6   8      634.24      583.95     17.37 o 
  -6   6   8      262.31      273.75     11.55 o 
  -5   6   8      720.37      638.47     17.33 o 
  -4   6   8      768.68      803.77     50.25 o 
  -3   6   8      177.01      157.95     14.41 o 
  -2   6   8      544.28      560.91     19.19 o 
  -1   6   8      572.63      569.33     12.93 o 
   0   6   8        4.46        6.34      5.51 o 
   1   6   8       74.67       99.24      7.51 o 
   2   6   8      290.18      285.94     10.54 o 
   3   6   8      292.13      272.44     14.79 o 
   4   6   8      436.28      468.47     14.22 o 
   5   6   8       49.92       53.87      9.45 o 
   6   6   8      593.69      539.97     20.64 o 
   7   6   8       14.32       12.35     14.88 o 
   8   6   8      484.93      536.46     19.27 o 
 -15   7   8      109.07       88.85     31.59 o 
 -14   7   8       46.32       35.47     16.62 o 
 -13   7   8      176.23      175.04     14.09 o 
 -12   7   8        4.92       -2.99     10.34 o 
 -11   7   8       30.83       23.64     10.51 o 
 -10   7   8       30.59       12.23     12.21 o 
  -9   7   8      317.57      301.08     14.47 o 
  -8   7   8      196.40      190.32     15.61 o 
  -7   7   8       66.09       77.11      8.72 o 
  -6   7   8        3.77       -8.08      8.08 o 
  -5   7   8      586.15      608.02     20.86 o 
  -4   7   8       52.13       75.09     14.59 o 
  -3   7   8      318.06      288.65     14.52 o 
  -2   7   8      448.88      504.79     21.87 o 
  -1   7   8     1097.32     1029.62     28.76 o 
   0   7   8     1726.34     1726.08     40.03 o 
   1   7   8       94.67       97.91     12.78 o 
   2   7   8      973.13      973.11     20.65 o 
   3   7   8       17.15        6.70      7.24 o 
   4   7   8      233.37      224.78     10.80 o 
   5   7   8        8.23        2.24      7.58 o 
   6   7   8       28.61       35.10     10.27 o 
   7   7   8        8.04        5.64      9.98 o 
 -14   8   8        6.55       23.83     11.93 o 
 -13   8   8       16.11        2.67     11.06 o 
 -12   8   8       13.07       21.87     11.33 o 
 -11   8   8      307.18      317.91     16.55 o 
 -10   8   8       63.34       74.33     11.55 o 
  -9   8   8      208.38      206.43     15.85 o 
  -8   8   8      303.24      286.53     13.18 o 
  -7   8   8      333.63      295.96     15.78 o 
  -6   8   8      105.49       90.78     11.43 o 
  -5   8   8      226.83      221.29     14.59 o 
  -4   8   8      584.29      587.12     25.48 o 
  -3   8   8        1.58       -7.39      8.79 o 
  -2   8   8       96.01       84.25     11.33 o 
  -1   8   8       12.86       14.62     12.02 o 
   0   8   8       94.68       89.95     12.53 o 
   1   8   8        3.12        6.84      8.01 o 
   2   8   8       99.33      112.71      8.98 o 
   3   8   8       12.07       13.31      7.48 o 
   4   8   8      320.22      379.88     13.68 o 
   5   8   8       80.75       80.82     10.10 o 
   6   8   8      189.16      198.54     21.64 o 
 -12   9   8        5.07      -11.25     11.25 o 
 -11   9   8       23.48       24.43     11.80 o 
 -10   9   8        3.16       13.18     11.29 o 
  -9   9   8       13.86       31.03     11.01 o 
  -8   9   8      103.24      100.03     12.58 o 
  -7   9   8       19.45       14.45     10.68 o 
  -6   9   8        0.11       -1.81      9.66 o 
  -5   9   8        4.94        5.44     12.05 o 
  -4   9   8      193.55      224.98     15.39 o 
  -3   9   8        4.81        4.31     10.10 o 
  -2   9   8      262.68      252.52     16.04 o 
  -1   9   8       34.18       26.12     10.42 o 
   0   9   8       50.86       56.58     11.94 o 
   1   9   8        0.15       -1.79     10.24 o 
   2   9   8      109.94      111.57     13.44 o 
   3   9   8        1.49       -5.07      9.30 o 
   4   9   8       16.82       26.40      9.18 o 
   5   9   8       20.33        6.41      8.79 o 
 -11  10   8        3.51      -10.39     10.39 o 
 -10  10   8        3.45       -4.49     28.98 o 
  -9  10   8       36.25       55.20     13.06 o 
  -8  10   8        0.17       -9.81     11.24 o 
  -7  10   8        6.76       -2.15     11.37 o 
  -6  10   8       15.29       20.00     11.87 o 
  -5  10   8      180.05      187.12     15.62 o 
  -4  10   8       35.53       35.68     12.02 o 
  -3  10   8       37.41       32.44     12.23 o 
  -2  10   8      168.83      160.59     14.52 o 
  -1  10   8       66.84       71.65     12.55 o 
   0  10   8        1.29        2.41     11.03 o 
   1  10   8       61.40       64.07     13.40 o 
   2  10   8       47.75       48.99     17.85 o 
   3  10   8       46.17       34.04     13.25 o 
  -8  11   8       61.56       54.06     16.96 o 
  -7  11   8       95.36      107.64     14.29 o 
  -6  11   8       17.76       -0.27     14.42 o 
  -5  11   8      222.24      230.06     17.00 o 
  -4  11   8      155.82      170.03     15.16 o 
  -3  11   8       38.18       33.39     12.72 o 
  -2  11   8      223.26      226.05     17.08 o 
  -1  11   8      265.36      304.02     18.13 o 
   0  11   8      184.66      193.65     16.70 o 
   1  11   8       14.29       17.46     12.86 o 
 -17   1   9       18.83       25.97     15.33 o 
 -16   1   9       29.05       15.64     14.47 o 
 -15   1   9       85.95       71.59     15.58 o 
 -14   1   9        8.85       26.58     13.49 o 
 -13   1   9        1.60        6.30     11.90 o 
 -12   1   9       54.06       51.95     13.00 o 
 -11   1   9       27.87       51.40     12.70 o 
 -10   1   9      150.49      186.41     15.57 o 
  -9   1   9       16.64        6.24     15.62 o 
  -8   1   9       76.33       74.57      8.61 o 
  -7   1   9       64.24       63.44      8.11 o 
  -6   1   9      892.35      928.58     27.70 o 
  -5   1   9        0.17        7.33      5.37 o 
  -4   1   9      341.72      339.97     11.35 o 
  -3   1   9      207.80      213.49     10.87 o 
  -2   1   9      602.20      554.37     12.22 o 
  -1   1   9        8.08        9.73      5.52 o 
   0   1   9      707.69      633.93     15.19 o 
   1   1   9      237.22      223.75     11.54 o 
   2   1   9       38.80       48.22      8.32 o 
   3   1   9       55.93       60.59     13.43 o 
   4   1   9       11.12       13.66      8.48 o 
   5   1   9       28.13       26.23      9.41 o 
   6   1   9      116.43      124.13     11.74 o 
   7   1   9       62.03       60.07     11.42 o 
   8   1   9       68.34       78.66     12.37 o 
 -16   2   9       47.13       27.21     15.22 o 
 -15   2   9      144.91      122.15     27.25 o 
 -14   2   9      217.16      254.63     20.49 o 
 -13   2   9      278.08      233.10     19.27 o 
 -12   2   9      283.62      309.06     32.97 o 
 -11   2   9      194.84      195.18     20.13 o 
 -10   2   9      104.13      131.65     14.34 o 
  -9   2   9       13.95        4.13      7.59 o 
  -8   2   9      396.37      368.71     15.11 o 
  -7   2   9      396.55      343.40     13.71 o 
  -6   2   9       70.12       46.85      7.85 o 
  -5   2   9        7.26        6.24      6.92 o 
  -4   2   9      313.39      331.22     10.39 o 
  -3   2   9       38.92       52.14      6.19 o 
  -2   2   9      521.95      544.25     13.92 o 
  -1   2   9       46.48       65.61      6.50 o 
   0   2   9      173.82      203.77      9.08 o 
   1   2   9       18.26       13.68      6.23 o 
   2   2   9     1032.48     1004.48     31.06 o 
   3   2   9      372.28      395.49     23.25 o 
   4   2   9     1650.91     1596.91     34.98 o 
   5   2   9      111.63      101.20     11.16 o 
   6   2   9      221.51      226.32     14.01 o 
   7   2   9       43.68       43.10     10.93 o 
   8   2   9      121.52      111.08     12.87 o 
 -16   3   9       11.40       -3.71     14.95 o 
 -15   3   9      542.12      396.93     23.66 o 
 -14   3   9      195.95      157.35     17.40 o 
 -13   3   9       35.80       51.47     18.92 o 
 -12   3   9       11.44       -5.04     11.61 o 
 -11   3   9      236.90      213.91     21.52 o 
 -10   3   9      290.05      364.20     15.33 o 
  -9   3   9      521.66      516.01     25.91 o 
  -8   3   9      689.61      710.10     21.20 o 
  -7   3   9       20.40       13.10      7.54 o 
  -6   3   9     3147.09     3182.84     67.65 o 
  -5   3   9        0.07        3.41      7.26 o 
  -4   3   9     1619.60     1628.64     31.85 o 
  -3   3   9       12.55       13.23      6.31 o 
  -2   3   9      789.45      765.00     23.50 o 
  -1   3   9      128.50      133.35      7.85 o 
   0   3   9      104.57       89.92      8.19 o 
   1   3   9      316.10      300.96     11.77 o 
   2   3   9       88.26       68.27      8.16 o 
   3   3   9       81.57       87.64      8.99 o 
   4   3   9      165.14      139.67     12.89 o 
   5   3   9       96.90      109.89     12.39 o 
   6   3   9       92.10       93.34     16.45 o 
   7   3   9      133.64      160.98     15.14 o 
   8   3   9      162.98      147.20     13.61 o 
 -16   4   9       50.21       48.57     15.55 o 
 -15   4   9      373.79      320.17     23.07 o 
 -14   4   9      541.96      557.08     36.10 o 
 -13   4   9        3.14        3.42     12.73 o 
 -12   4   9      314.13      355.23     21.09 o 
 -11   4   9      119.94      109.38     10.82 o 
 -10   4   9      289.16      288.96     14.06 o 
  -9   4   9        0.58       -7.95      7.95 o 
  -8   4   9      234.30      229.31     12.44 o 
  -7   4   9      213.29      207.49     12.09 o 
  -6   4   9       99.69       64.19      8.88 o 
  -5   4   9        7.06        1.16      7.21 o 
  -4   4   9      108.87      123.62     10.57 o 
  -3   4   9       75.50       46.29      9.40 o 
  -2   4   9      640.82      652.18     19.39 o 
  -1   4   9        1.15        0.48      6.58 o 
   0   4   9      245.85      240.34     11.06 o 
   1   4   9       65.70       70.74      8.31 o 
   2   4   9     1265.18     1213.90     27.11 o 
   3   4   9      233.94      292.91     12.96 o 
   4   4   9      419.25      399.79     16.54 o 
   5   4   9      326.46      340.25     17.92 o 
   6   4   9       13.82       25.28     12.24 o 
   7   4   9      107.22      143.55     15.30 o 
   8   4   9       25.64       15.00     13.04 o 
 -15   5   9        1.40       -5.11     13.98 o 
 -14   5   9       38.23       16.42     14.59 o 
 -13   5   9        0.48       -7.16     17.70 o 
 -12   5   9        1.83       -2.66      9.22 o 
 -11   5   9       77.08       61.04     12.01 o 
 -10   5   9      172.44      199.78     12.80 o 
  -9   5   9       17.10        1.66      8.44 o 
  -8   5   9      201.25      229.98     12.74 o 
  -7   5   9       18.93       27.38      8.56 o 
  -6   5   9      458.13      464.18     17.53 o 
  -5   5   9       19.05       28.96      8.74 o 
  -4   5   9       57.06       61.43      9.73 o 
  -3   5   9       12.44       15.28      8.95 o 
  -2   5   9      263.76      283.71     13.95 o 
  -1   5   9       26.91       33.24      7.75 o 
   0   5   9      139.57      124.49      9.61 o 
   1   5   9      239.44      228.45     11.58 o 
   2   5   9        8.22       -1.01      7.57 o 
   3   5   9        2.58        5.83      8.40 o 
   4   5   9       76.02       89.05     10.09 o 
   5   5   9        1.54       -8.94      8.94 o 
   6   5   9      138.64      172.70     15.58 o 
   7   5   9       99.66       85.55     14.91 o 
 -14   6   9        9.00      -12.71     13.25 o 
 -13   6   9       38.75       32.93     14.83 o 
 -12   6   9      153.68      136.37     12.58 o 
 -11   6   9       23.44       30.91      9.95 o 
 -10   6   9       29.11       19.93      9.35 o 
  -9   6   9       40.26       32.27      9.33 o 
  -8   6   9       14.36       10.46      9.42 o 
  -7   6   9       25.99       17.16      8.75 o 
  -6   6   9       13.71       20.30      8.98 o 
  -5   6   9       90.49       61.24     10.23 o 
  -4   6   9       41.03       51.29     10.48 o 
  -3   6   9        3.36        7.03      9.12 o 
  -2   6   9      140.31      123.51     11.69 o 
  -1   6   9      241.51      216.44     13.67 o 
   0   6   9       27.04       12.44      9.18 o 
   1   6   9      138.61      120.10      9.91 o 
   2   6   9       47.25       63.21      9.60 o 
   3   6   9        0.13        3.32      8.49 o 
   4   6   9       10.51        5.76      7.44 o 
   5   6   9        4.38        1.09      8.25 o 
   6   6   9        1.64       13.35     10.11 o 
 -13   7   9       81.83      109.82     28.91 o 
 -12   7   9       12.78       18.74     12.19 o 
 -11   7   9       90.71       87.35     12.36 o 
 -10   7   9        9.43        6.75      9.94 o 
  -9   7   9        1.08       -3.61      9.46 o 
  -8   7   9        0.31       14.22     11.32 o 
  -7   7   9      109.55      119.69     13.93 o 
  -6   7   9      185.29      203.53     13.63 o 
  -5   7   9       38.62       27.39     10.27 o 
  -4   7   9      253.57      256.37     22.69 o 
  -3   7   9       46.90       46.20     10.39 o 
  -2   7   9       26.47       22.25      9.73 o 
  -1   7   9       94.58       98.07     11.51 o 
   0   7   9        0.69       -8.06      9.23 o 
   1   7   9       86.28       64.52     11.97 o 
   2   7   9       29.64       37.06      7.95 o 
   3   7   9       19.48       12.44      8.08 o 
   4   7   9        5.91       14.22      8.38 o 
   5   7   9        7.15        5.95      8.82 o 
 -12   8   9      173.46      162.08     14.33 o 
 -11   8   9       40.50       38.25     11.48 o 
 -10   8   9      342.13      393.52     19.16 o 
  -9   8   9       21.16       35.12     12.73 o 
  -8   8   9      175.46      180.39     27.59 o 
  -7   8   9       45.12       53.26     13.09 o 
  -6   8   9       23.93       39.69     10.79 o 
  -5   8   9      182.52      168.99     14.39 o 
  -4   8   9      183.78      194.15     14.52 o 
  -3   8   9        3.72       -2.94     10.18 o 
  -2   8   9      108.09      123.13     12.90 o 
  -1   8   9        1.71        3.20     10.56 o 
   0   8   9      209.85      220.06     15.33 o 
   1   8   9       28.03       27.22     11.19 o 
   2   8   9      374.91      377.40     27.60 o 
   3   8   9      145.80      175.36     14.23 o 
   4   8   9      122.30      124.84     10.89 o 
 -11   9   9       16.99       17.53     11.38 o 
 -10   9   9      102.41      131.11     17.18 o 
  -9   9   9       48.30       74.79     14.11 o 
  -8   9   9      328.18      376.76     21.71 o 
  -7   9   9      119.82      122.61     13.65 o 
  -6   9   9      809.28      865.66     43.85 o 
  -5   9   9        9.32        8.79     10.71 o 
  -4   9   9      354.67      384.07     29.82 o 
  -3   9   9       46.76       50.23     12.36 o 
  -2   9   9      689.51      711.86     26.04 o 
  -1   9   9        7.90       10.74     11.28 o 
   0   9   9       62.22       78.87     13.75 o 
   1   9   9       74.94       71.44     17.82 o 
   2   9   9       11.47       23.53     12.76 o 
   3   9   9       14.67       28.44     13.08 o 
  -8  10   9       35.82       29.87     13.71 o 
  -7  10   9        2.56       22.60     12.52 o 
  -6  10   9        7.49       -9.72     12.14 o 
  -5  10   9       15.16        9.95     12.79 o 
  -4  10   9        3.91        4.02     11.93 o 
  -3  10   9        4.11        1.60     11.62 o 
  -2  10   9      224.25      266.57     20.13 o 
  -1  10   9       43.96       35.49     15.48 o 
   0  10   9      371.63      414.41     25.52 o 
 -15   0  10        3.07        6.59     21.87 o 
 -14   0  10      183.97      181.18     25.68 o 
 -13   0  10       71.99       44.77     21.17 o 
 -12   0  10      164.59      127.03     22.21 o 
 -11   0  10       47.23       37.83     18.05 o 
 -10   0  10      194.96      276.28     26.73 o 
  -9   0  10        2.99       14.92     15.62 o 
  -8   0  10      208.49      262.05     23.25 o 
  -7   0  10      251.96      277.67     24.64 o 
  -6   0  10      436.99      505.36     31.59 o 
  -5   0  10       33.44       55.61     21.87 o 
  -4   0  10     3174.91     3341.42    120.79 o 
  -3   0  10     2158.59     2329.58     58.41 o 
  -2   0  10      455.02      412.69     27.77 o 
  -1   0  10      906.66      962.61     32.52 o 
   0   0  10        9.04      -10.72     10.72 o 
   1   0  10       79.99       68.10     12.74 o 
   2   0  10       37.89       22.74     20.83 o 
   3   0  10      516.03      517.02     26.21 o 
   4   0  10      180.80      151.53     17.49 o 
   5   0  10      188.00      187.09     19.31 o 
   6   0  10       53.69       63.75     16.85 o 
   7   0  10        8.47       10.17     16.34 o 
 -15   1  10       19.51       31.15     15.34 o 
 -14   1  10      134.75      183.16     19.63 o 
 -13   1  10        4.47      -13.37     13.37 o 
 -12   1  10      267.56      301.44     20.00 o 
 -11   1  10       12.10       -7.38     11.41 o 
 -10   1  10      859.03      768.75     30.05 o 
  -9   1  10       16.80       13.95     11.28 o 
  -8   1  10      690.09      599.10     25.25 o 
  -7   1  10      521.15      618.85     24.76 o 
  -6   1  10      494.75      448.25     16.54 o 
  -5   1  10      157.74      178.02     10.81 o 
  -4   1  10       68.89       44.81      7.41 o 
  -3   1  10        3.30       -6.91      7.52 o 
  -2   1  10       56.94       79.12      9.11 o 
  -1   1  10       19.59       24.33      9.07 o 
   0   1  10      387.71      377.01     14.09 o 
   1   1  10      254.29      305.76     13.51 o 
   2   1  10       50.96       47.23     10.92 o 
   3   1  10      858.94      868.47     23.83 o 
   4   1  10       13.60       -7.16      9.47 o 
   5   1  10      926.99      973.30     38.22 o 
   6   1  10        0.05       -2.01     10.92 o 
 -15   2  10       20.01       26.21     14.97 o 
 -14   2  10       15.76       39.16     14.92 o 
 -13   2  10        4.27        5.02     13.29 o 
 -12   2  10        7.84        3.69     12.13 o 
 -11   2  10       11.46        9.70     13.49 o 
 -10   2  10        5.98       39.23     12.02 o 
  -9   2  10       59.10       67.32     12.84 o 
  -8   2  10       17.71       15.94     10.43 o 
  -7   2  10        5.01       -2.82      7.69 o 
  -6   2  10       22.85        0.49      8.08 o 
  -5   2  10      141.04      143.27     10.64 o 
  -4   2  10      177.49      176.62     17.01 o 
  -3   2  10       48.33       55.07      8.81 o 
  -2   2  10      271.65      255.73     11.17 o 
  -1   2  10      282.69      311.37     15.59 o 
   0   2  10        0.08        2.63      6.47 o 
   1   2  10      160.99      158.13     11.13 o 
   2   2  10        4.66       -2.37      8.58 o 
   3   2  10       29.68       26.59      9.45 o 
   4   2  10       29.28       18.27     10.07 o 
   5   2  10       28.27       35.74     11.12 o 
   6   2  10       11.12        9.81     11.53 o 
 -15   3  10       14.59        1.23     16.31 o 
 -14   3  10       85.47       77.21     17.05 o 
 -13   3  10        3.26       25.31     13.74 o 
 -12   3  10        0.90      -11.77     13.37 o 
 -11   3  10       74.87       86.19     14.11 o 
 -10   3  10        0.48       -8.90     12.02 o 
  -9   3  10        2.34       16.33     11.77 o 
  -8   3  10        2.78        6.63      8.43 o 
  -7   3  10       29.31       35.17      8.58 o 
  -6   3  10       15.19       14.30      8.20 o 
  -5   3  10        4.08        4.41      9.49 o 
  -4   3  10       12.75       36.11     10.54 o 
  -3   3  10        3.15       -9.32      9.32 o 
  -2   3  10       72.39       70.11      8.34 o 
  -1   3  10        7.87       13.29      7.44 o 
   0   3  10       19.32       18.82      7.77 o 
   1   3  10       23.00       27.93      7.43 o 
   2   3  10       56.54       62.08     10.04 o 
   3   3  10        2.11        0.88      9.23 o 
   4   3  10        0.32       -4.15      9.66 o 
   5   3  10       25.84       29.25     10.45 o 
   6   3  10       10.37       12.08     11.33 o 
 -14   4  10       10.05        9.70     14.83 o 
 -13   4  10       33.69       37.81     14.67 o 
 -12   4  10        2.07       -5.32     12.51 o 
 -11   4  10       84.17       79.95     14.63 o 
 -10   4  10       54.44       54.00     13.47 o 
  -9   4  10        2.11        6.18      9.20 o 
  -8   4  10      132.89      138.49     11.63 o 
  -7   4  10       88.34       81.93     10.13 o 
  -6   4  10       25.01       28.46     10.80 o 
  -5   4  10       49.31       43.23     11.16 o 
  -4   4  10      136.46      113.17     12.84 o 
  -3   4  10        9.79        9.69      8.84 o 
  -2   4  10      272.75      252.92     13.95 o 
  -1   4  10       59.37       49.07      8.63 o 
   0   4  10       37.90       32.58      8.31 o 
   1   4  10       80.29       73.62      9.57 o 
   2   4  10       18.12       22.01      8.84 o 
   3   4  10       69.41       69.35     13.40 o 
   4   4  10        4.70        5.84     11.70 o 
   5   4  10        0.77       19.28     12.85 o 
 -14   5  10       11.65       24.09     18.74 o 
 -13   5  10       54.82       45.22     15.70 o 
 -12   5  10      204.21      209.67     18.86 o 
 -11   5  10       35.51       51.45     13.50 o 
 -10   5  10      127.33      137.17     12.76 o 
  -9   5  10       22.30       10.47      9.12 o 
  -8   5  10      490.94      476.52     18.73 o 
  -7   5  10      166.36      215.50     15.68 o 
  -6   5  10      720.52      670.18     30.54 o 
  -5   5  10      399.68      386.75     19.63 o 
  -4   5  10        0.59        6.77     14.23 o 
  -3   5  10       69.87       55.78     11.06 o 
  -2   5  10      177.99      199.02     13.67 o 
  -1   5  10       22.48       20.90     10.39 o 
   0   5  10      118.41      119.75     18.98 o 
   1   5  10      135.98      145.15     11.14 o 
   2   5  10        5.44       -1.50      8.45 o 
   3   5  10      146.75      146.30     11.88 o 
   4   5  10       71.70       70.16     13.09 o 
   5   5  10      451.51      534.58     46.51 o 
 -13   6  10       57.13       49.72     19.78 o 
 -12   6  10      219.76      186.09     18.25 o 
 -11   6  10       10.16        4.91      9.86 o 
 -10   6  10        5.90       -9.47      9.47 o 
  -9   6  10       19.03       24.03     12.24 o 
  -8   6  10      107.19      127.45     14.48 o 
  -7   6  10       51.93       79.31     13.37 o 
  -6   6  10       16.83       23.29     12.64 o 
  -5   6  10      109.69      146.95     22.04 o 
  -4   6  10      607.91      589.82     21.82 o 
  -3   6  10      383.11      445.11     30.40 o 
  -2   6  10      153.86      143.53     13.12 o 
  -1   6  10      520.93      576.24     21.71 o 
   0   6  10       30.96        2.60     10.19 o 
   1   6  10      171.08      154.40     14.30 o 
   2   6  10        5.93        7.70      9.09 o 
   3   6  10      105.00       78.55     11.02 o 
   4   6  10        4.51        1.44     11.99 o 
 -12   7  10       92.97       99.75     17.70 o 
 -11   7  10       35.32       57.17     11.95 o 
 -10   7  10      189.19      220.25     17.78 o 
  -9   7  10       22.46       35.59     13.11 o 
  -8   7  10      314.08      284.12     18.90 o 
  -7   7  10       78.67       89.91     20.48 o 
  -6   7  10      112.09      111.00     14.83 o 
  -5   7  10       43.48       83.87     23.43 o 
  -4   7  10       52.80       38.09     11.03 o 
  -3   7  10       57.85       52.25     12.14 o 
  -2   7  10       23.69        4.33     11.04 o 
  -1   7  10       16.96       27.47     12.91 o 
   0   7  10       72.61       71.62     13.94 o 
   1   7  10      125.24      161.60     22.38 o 
   2   7  10       13.62        1.65     12.02 o 
   3   7  10      224.13      239.90     16.76 o 
 -10   8  10        2.61        3.84     17.18 o 
  -9   8  10       49.32       59.37     14.81 o 
  -8   8  10       20.70       24.60     13.58 o 
  -7   8  10        1.46       -4.51     13.50 o 
  -6   8  10      133.15      129.39     42.52 o 
  -5   8  10       20.24       48.55     13.37 o 
  -4   8  10      254.50      255.98     31.95 o 
  -3   8  10      306.25      329.57     21.23 o 
  -2   8  10       62.74       65.36     12.84 o 
  -1   8  10      291.71      283.71     17.31 o 
   0   8  10       86.04       59.57     13.04 o 
   1   8  10       87.19      105.90     14.59 o 
  -7   9  10       36.46       50.30     37.14 o 
  -6   9  10        1.62        0.58     17.01 o 
  -5   9  10        3.20        3.50     13.68 o 
  -4   9  10        7.88       10.52     12.39 o 
  -3   9  10       44.94       44.26     13.42 o 
  -2   9  10        6.62       -1.63     12.57 o 
  -1   9  10       26.91       48.25     22.56 o 
 -14   1  11       29.82       47.32     15.70 o 
 -13   1  11        4.09      -13.79     13.79 o 
 -12   1  11        1.40        1.34     24.12 o 
 -11   1  11       37.58       46.45     14.97 o 
 -10   1  11       24.72        5.48     16.14 o 
  -9   1  11       11.00       -0.14     11.71 o 
  -8   1  11       48.90       42.66     13.13 o 
  -7   1  11       99.91      125.99     14.60 o 
  -6   1  11       17.65        7.95     10.90 o 
  -5   1  11      104.60      134.64     33.49 o 
  -4   1  11      156.95      175.08     16.31 o 
  -3   1  11        6.18       -1.61      8.44 o 
  -2   1  11      268.35      289.64     17.90 o 
  -1   1  11      288.92      329.00     19.14 o 
   0   1  11       11.10       14.92     12.52 o 
   1   1  11      109.53       99.32     12.77 o 
   2   1  11        1.82        4.33      9.83 o 
   3   1  11       57.48       69.04     11.67 o 
   4   1  11        2.97       -9.29     10.38 o 
 -14   2  11       16.03       21.31     15.90 o 
 -13   2  11       73.45       83.73     16.07 o 
 -12   2  11      215.99      198.66     18.92 o 
 -11   2  11      163.84      200.93     34.54 o 
 -10   2  11       60.57       72.55     16.14 o 
  -9   2  11      285.70      349.62     41.30 o 
  -8   2  11       67.83       45.76     15.97 o 
  -7   2  11      240.72      288.93     25.34 o 
  -6   2  11       34.11       23.89     11.64 o 
  -5   2  11      381.21      416.91     23.95 o 
  -4   2  11        3.36        0.35     11.04 o 
  -3   2  11       65.28       62.67     12.51 o 
  -2   2  11       16.91       12.58     10.79 o 
  -1   2  11       41.59       63.82     13.09 o 
   0   2  11       59.37       49.86     13.39 o 
   1   2  11       13.18        2.34     10.16 o 
   2   2  11        5.54       -2.24     11.64 o 
   3   2  11        2.01       -9.84      9.84 o 
   4   2  11      180.58      185.44     14.55 o 
 -13   3  11       16.91       21.37     16.07 o 
 -12   3  11      156.62      128.65     48.25 o 
 -11   3  11       91.41      104.49     15.58 o 
 -10   3  11      219.37      197.45     21.52 o 
  -9   3  11       85.28       86.27     24.82 o 
  -8   3  11       23.59        8.90     12.51 o 
  -7   3  11       11.60       -0.52     10.80 o 
  -6   3  11        7.94        2.84     11.36 o 
  -5   3  11      192.80      228.39     21.87 o 
  -4   3  11       31.57       51.46     12.00 o 
  -3   3  11      316.92      360.15     19.51 o 
  -2   3  11       39.84       24.55     11.59 o 
  -1   3  11      546.93      542.96     23.55 o 
   0   3  11        3.10       -4.01     10.09 o 
   1   3  11      633.59      646.23     36.15 o 
   2   3  11      212.61      233.81     22.36 o 
   3   3  11      179.85      175.24     13.87 o 
 -13   4  11       20.06       24.05     15.93 o 
 -12   4  11       24.95       27.50     14.67 o 
 -11   4  11      148.45      177.13     18.76 o 
 -10   4  11       85.30       80.33     24.82 o 
  -9   4  11      679.26      727.72     29.80 o 
  -8   4  11        6.00        9.23     11.64 o 
  -7   4  11      151.72      194.03     16.25 o 
  -6   4  11        8.32       25.70     12.59 o 
  -5   4  11      819.74      812.45     31.41 o 
  -4   4  11       23.93        8.98     12.02 o 
  -3   4  11      255.87      254.67     36.62 o 
  -2   4  11        4.18        3.12     11.29 o 
  -1   4  11       92.33       82.15     12.10 o 
   0   4  11        2.42       -1.63     10.21 o 
   1   4  11        2.57       -4.32     11.40 o 
   2   4  11        4.28       15.62     11.77 o 
   3   4  11       26.93       10.95     12.25 o 
 -12   5  11       22.14       29.61     14.47 o 
 -11   5  11      131.95      154.29     28.29 o 
 -10   5  11       35.73       34.01     20.83 o 
  -9   5  11       59.66       67.26     28.46 o 
  -8   5  11        1.56       22.65     13.23 o 
  -7   5  11       17.93       30.00     12.76 o 
  -6   5  11       10.63       -0.73     12.13 o 
  -5   5  11       52.92       74.85     13.25 o 
  -4   5  11      108.07      113.84     15.21 o 
  -3   5  11       18.68       22.56     11.78 o 
  -2   5  11       17.13       18.28     13.00 o 
  -1   5  11      179.44      138.10     13.67 o 
   0   5  11       10.67       23.99     11.51 o 
   1   5  11      155.11      170.72     14.50 o 
   2   5  11       27.39       16.58     15.62 o 
 -11   6  11       40.17       49.98     22.56 o 
 -10   6  11       35.64       44.96     22.39 o 
  -9   6  11        5.18       -1.52     13.33 o 
  -8   6  11       18.68       10.05     12.88 o 
  -7   6  11        0.33        3.51     12.62 o 
  -6   6  11       45.51       33.24     13.87 o 
  -5   6  11       25.92       21.00     13.62 o 
  -4   6  11        5.03       -2.51     11.66 o 
  -3   6  11       80.15       51.66     13.11 o 
  -2   6  11       31.64       36.24     13.54 o 
  -1   6  11        1.10       -4.10     11.35 o 
   0   6  11       23.13        7.87     11.64 o 
   1   6  11        7.68        2.72     11.58 o 
  -9   7  11       41.40       57.96     14.72 o 
  -8   7  11        8.62       -4.95     13.87 o 
  -7   7  11       28.32       24.36     26.21 o 
  -6   7  11        5.98       15.40     14.36 o 
  -5   7  11        0.22        5.43     13.47 o 
  -4   7  11        7.37       18.58     27.77 o 
  -3   7  11        0.46        1.59     13.25 o 
  -2   7  11      110.62      121.99     14.68 o 
  -1   7  11       74.68       87.71     13.74 o 
 -12   0  12      112.36       51.72     23.60 o 
 -11   0  12      272.04      229.08     27.77 o 
 -10   0  12       21.70       17.35     20.13 o 
  -9   0  12      150.34      165.91     23.25 o 
  -8   0  12       63.51       80.87     21.17 o 
  -7   0  12      364.10      305.79     27.42 o 
  -2   0  12      237.84      308.91     28.11 o 
  -1   0  12      199.39      249.21     26.73 o 
   0   0  12       86.25      177.71     25.68 o 
   1   0  12      349.43      374.16     32.97 o 
 -11   1  12        2.43       25.26     14.59 o 
 -10   1  12        8.46       10.93     16.49 o 
  -9   1  12       10.37       34.21     13.68 o 
  -8   1  12        6.75        6.58     19.61 o 
  -7   1  12      273.81      300.93     28.11 o 
  -6   1  12       18.50       43.39     19.09 o 
  -3   1  12      268.84      261.71     26.03 o 
  -2   1  12       37.30       51.02     20.48 o 
  -1   1  12      133.32      119.42     16.19 o 
   0   1  12       28.98       35.68     16.66 o 
   1   1  12       27.10       13.75     14.07 o 
 -11   2  12      114.78       98.12     16.06 o 
 -10   2  12       31.20       39.44     14.60 o 
  -9   2  12       86.19       86.05     15.16 o 
  -8   2  12        4.31       -7.29     17.01 o 
  -7   2  12        5.95        6.94     17.35 o 
  -6   2  12        9.72       -6.94     17.70 o 
  -5   2  12       97.27       63.86     19.44 o 
  -4   2  12        7.83        0.67     12.39 o 
  -3   2  12        0.46      -16.66     16.66 o 
  -2   2  12       24.74       17.01     19.09 o 
  -1   2  12       11.01       38.53     20.13 o 
   0   2  12      122.73      133.06     17.16 o 
 -10   3  12       28.47       32.64     14.42 o 
  -9   3  12        0.16       22.21     20.48 o 
  -8   3  12        9.66      -17.01     17.01 o 
  -7   3  12       54.80       43.04     20.83 o 
  -6   3  12       31.40       27.42     17.70 o 
  -5   3  12        0.45       -5.21     12.52 o 
  -4   3  12       75.17       73.56     21.87 o 
  -3   3  12        9.91       22.91     17.01 o 
  -2   3  12       44.54       71.50     21.52 o 
  -1   3  12        3.44       21.87     20.13 o 
   0   3  12        0.08      -19.44     19.44 o 
  -9   4  12       49.93       59.35     20.48 o 
  -8   4  12       52.42       53.45     21.52 o 
  -7   4  12        1.11       -9.72     19.09 o 
  -6   4  12       36.94       78.06     28.11 o 
  -5   4  12        0.53        2.45     13.37 o 
  -4   4  12        7.27        2.46     13.00 o 
  -3   4  12       33.74       48.04     14.21 o 
  -2   4  12       24.95       48.59     20.83 o 
  -1   4  12       30.44       43.73     21.17 o 
  -8   5  12        1.62       15.97     21.17 o 
  -7   5  12       46.26       91.51     15.34 o 
  -6   5  12       10.04       23.78     19.96 o 
  -5   5  12      303.92      307.40     28.11 o 
  -4   5  12      107.29      136.66     17.06 o 
  -3   5  12      271.67      267.92     20.13 o 
                                                 
